# Supplementary material for: Longitudinal analysis of hepatic transcriptome and serum metabolome demonstrates altered lipid metabolism following the onset of hyperglycemia in spontaneously diabetic biobreeding rats
Source: PLoS One. 2017 Feb 13;12(2):e0171372. doi: 10.1371/journal.pone.0171372 (PMC5305198; doi:10.1371/journal.pone.0171372)
Supplement: S1 File — (XLSX) [file pone.0171372.s001.xlsx]

## Sheet: RDA_Data
Compound Name	Classes	Genotype	Time/Days	Mouse ID	Mouse Num	ALPHA-KETOGLUTARATE-13C4-MEOX 2TMS 1 M/z323	CHOLESTEROL-D7-TMS 1 M/z465	CHOLESTEROL-D7-TMS (Impurity) 1	GLUTAMIC ACID-13C5,15N-3TMS 1 M/z369	HEXADECANOIC ACID-13C4-TMS 1 M/z318	MYRISTIC ACID-13C3-TMS 1 M/z290	Octadecanoic acid methyl ester, n- 1 M/z298	PROLINE-13C5-2TMS 1 M/z146	PUTRESCINE-D4-4TMS 1 M/z365	SALICYLIC ACID-D4-2TMS 1 M/z274	SUCCINIC ACID-D4-2TMS 1 M/z266	SUCROSE-13C12-8TMS 1 M/z458	Hexose_Mz319	1,5-ANHYDRO-D-GLUCITOL-4TMS 1	1-PALMITOYL-sn-GLYCERO-3-PHOSPHOCHOLINE-TMS derivative 1	24-METHYLCHOLESTEROL-TMS 1	ALANINE-N,O-TMS 1 M/z116	ALPHA-KETOGLUTARIC ACID-MEOX 2TMS 1 M/z319	BETA-SITOSTEROL-TMS 1 M/z396	CHOLESTEROL-TMS 1 M/z353	CHOLIC ACID-4TMS 1 M/z426	CITRIC ACID-4TMS 1 M/z466	CITRULLINE-3TMS_1 (Ornthine) 1	CITRULLINE-3TMS_2 (Arginine) 1 M/z256	CREATININE-3TMS 1 M/z330	CYSTEINE,N,O,S-TMS 1 M/z218	CYSTINE,N,N,O,O-TMS 1 M/z411	CYTIDINE-4TMS 1 M/z223	DODECANOIC ACID-TMS 1 M/z257	EICOSATETRAENOIC ACID, 5,8,11,14-(Z,Z,Z,Z,)-TMS 1 M/z150	GAMMA-TOCOPHEROL-TMS 1	GLUTAMIC ACID,N,O,O-TMS 1	GLUTAMINE,N,N,O-TMS_1 1 M/z347	GLYCERIC ACID-3TMS 1 M/z307	GLYCEROL-3-PHOSPHATE-4TMS 1 M/z373	GLYCINE,N,N,O-TMS 1	HEPTADECANOIC ACID-TMS 1 M/z327	HEPTANEDIOIC ACID-2TMS 1 M/z289	HIPPURIC ACID-TMS 1	INOSINE-4TMS 1 M/z230	INOSITOL, scyllo-6TMS 1 M/z507	ISOCITRIC ACID-4TMS 1 M/z465	ISOERYTHRITOL-4TMS 1	ISOLEUCINE, N,O-TMS 1 M/z232
Compound Name						ALPHA-KETOGLUTARATE-13C4-MEOX 2TMS 1 M/z323	CHOLESTEROL-D7-TMS 1 M/z465	CHOLESTEROL-D7-TMS (Impurity) 1	GLUTAMIC ACID-13C5,15N-3TMS 1 M/z369	HEXADECANOIC ACID-13C4-TMS 1 M/z318	MYRISTIC ACID-13C3-TMS 1 M/z290	Octadecanoic acid methyl ester, n- 1 M/z298	PROLINE-13C5-2TMS 1 M/z146	PUTRESCINE-D4-4TMS 1 M/z365	SALICYLIC ACID-D4-2TMS 1 M/z274	SUCCINIC ACID-D4-2TMS 1 M/z266	SUCROSE-13C12-8TMS 1 M/z458	Hexose_Mz319	1,5-ANHYDRO-D-GLUCITOL-4TMS 1	1-PALMITOYL-sn-GLYCERO-3-PHOSPHOCHOLINE-TMS derivative 1	24-METHYLCHOLESTEROL-TMS 1	ALANINE-N,O-TMS 1 M/z116	ALPHA-KETOGLUTARIC ACID-MEOX 2TMS 1 M/z319	BETA-SITOSTEROL-TMS 1 M/z396	CHOLESTEROL-TMS 1 M/z353	CHOLIC ACID-4TMS 1 M/z426	CITRIC ACID-4TMS 1 M/z466	CITRULLINE-3TMS_1 (Ornthine) 1	CITRULLINE-3TMS_2 (Arginine) 1 M/z256	CREATININE-3TMS 1 M/z330	CYSTEINE,N,O,S-TMS 1 M/z218	CYSTINE,N,N,O,O-TMS 1 M/z411	CYTIDINE-4TMS 1 M/z223	DODECANOIC ACID-TMS 1 M/z257	EICOSATETRAENOIC ACID, 5,8,11,14-(Z,Z,Z,Z,)-TMS 1 M/z150	GAMMA-TOCOPHEROL-TMS 1	GLUTAMIC ACID,N,O,O-TMS 1	GLUTAMINE,N,N,O-TMS_1 1 M/z347	GLYCERIC ACID-3TMS 1 M/z307	GLYCEROL-3-PHOSPHATE-4TMS 1 M/z373	GLYCINE,N,N,O-TMS 1	HEPTADECANOIC ACID-TMS 1 M/z327	HEPTANEDIOIC ACID-2TMS 1 M/z289	HIPPURIC ACID-TMS 1	INOSINE-4TMS 1 M/z230	INOSITOL, scyllo-6TMS 1 M/z507	ISOCITRIC ACID-4TMS 1 M/z465	ISOERYTHRITOL-4TMS 1	ISOLEUCINE, N,O-TMS 1 M/z232
Filter Method						IS	IS	IS	IS	IS	IS	IS	IS	IS	IS	IS	IS		Integrated Unimodal 1	Integrated Unimodal 1	Integrated Unimodal 1	Integrated Unimodal 0	Integrated Unimodal 1	Integrated Unimodal 1	Integrated Unimodal 1	Integrated Unimodal 1	Integrated Unimodal 1	Integrated Unimodal 1	Integrated Unimodal 1	Integrated Unimodal 1	Integrated Unimodal 1	Integrated Unimodal 1	Integrated Unimodal 1	Integrated Unimodal 1	Integrated Unimodal 1	Integrated Unimodal 1	Integrated Unimodal 1	Integrated Unimodal 1	Integrated Unimodal 1	Integrated Unimodal 1	Integrated Unimodal 1	Integrated Unimodal 1	Integrated Unimodal 1	Integrated Unimodal 1	Integrated Unimodal 1	Integrated Unimodal 1	Integrated Unimodal 1	Integrated Unimodal 1	Integrated Unimodal 1
RI (library)								2861											1843	3030	3260							1608								2991	1613				1304			1841				1509
RI (resolved)						1575	3143	2857	1617	2046	1849	2126	1301	1730	1506	1319	2626	1865-1935	1847	3034	3249	1128	1575	3332	3153	3293	1815	1612	1821	1550	1553	2286	2678	1652	2363	2978	1618	1771	1334	1758	1310	2142	1602	1844	2563	2081	1816	1505	1298
Match Score (0-999)								990											995	950	994							983								966	979				987			980				958
Spectrum Correlation (%)								99.26											99.7	97.51	99.38							97.29								97.74	98.67				98.74			99.65				99.01
Target Correlation (%)								99.84											99.93	99.64	99.25							99.06								98.73	99.46				99.1			99.51				99.74
M/z (unique)						323	465	159	369	318	290	298	146	365	274	266	458		362	373	382	116	319	396	353	426	466	143	256	330	218	411	223	257	150	223	363	347	307	373	276	327	289	105	230	507	465	217	232
M/z Correlation (%)						99.85	97.92	98.91	99.49	98.09	97.08	99.36	98.69	98.59	99.67	99.69	99.87		93.14	96.52	99.08	98.32	96.62	97.52	98.2	99.29	99.47	86.12	95.2	99.52	95.97	99.08	96.04	96.64	99.55	91.12	92.39	98.89	98.23	97.43	88.86	97.52	95.93	39.74	96.3	99.14	96.43	88.86	97.14
M/z Accuracy (%)						96.64	93.29	96.42	96.41	99.5	94.81	95.74	92.11	91.6	99.88	97.58	99.77		99.25	98.22	96.53	88.87	97.44	96.19	99.75	90.96	95.52	75.43	74.36	98.18	99.8	90.86	95.07	89.87	97.11	94.51	71.99	96.7	99.65	95.01	97.1	94.61	99.6	89.81	98.51	96.46	99.02	98.53	96.52
Target Variation (%)								1.56											13.84	5.23	3.06							8.38								0.2	8.23				6.45			0.44				1.53
Orthogonal Variation (%)								2.6											9.02	4.39	2.28							11.02								2.37	7.35				17.34			19.84				17.73
Recursion Variation (%)								5.98											11.04	4.06	8.32							7.08								1.39	6.69				9.15			0.89				3.35
AR Model Components								3											3	5	4							3								18	4				5			21				21
Recursion Model								0											0	1	0							0								0	0				0			0				0
Refitted Model								0											0	0	0							0								1	0				0			0				0
253_1.cdf	1	Lyp/Lyp	40	4 1:1	1	23833	27244	112313	17337	69480	52631	27956	4496544	49660	75068	68316	62480	1.57613e+07	6524201	726103	147236	3644520	3620	3718	113518	17036	35477	246454	29247	3895	33332	932	13413	19173	11434	22593	805517	3700	7500	5792	6632826	2478	19336	297566	0	20481	80333	234654	32924
228_1.cdf	1	Lyp/Lyp	46	4 1:1	1	19791	27150	102756	13011	63792	43925	26196	4114878	44388	58106	50840	57022	1.5661e+07	6847255	689419	153415	3922914	4283	6026	121742	4135	25834	182983	24228	745	30545	1505	9049	12127	12624	14835	549300	2029	4495	4280	5006986	2744	19415	173557	141	18883	59581	211775	27049
267_1.cdf	1	Lyp/Lyp	50	4 1:1	1	22557	32297	114599	16290	72848	55390	32340	4367589	55430	74874	64321	72809	1.80942e+07	8893889	776379	195481	2991710	1927	7728	138149	7122	26255	261254	33090	2488	56818	3129	10943	15787	13359	14550	625817	2775	6288	6464	5353951	4582	10409	239130	742	23036	58729	203612	29946
211_1.cdf	1	Lyp/Lyp	53	4 1:1	1	18850	26154	74814	11086	55440	44191	23644	2020216	35320	58882	54823	50468	1.69039e+07	6264860	453874	155822	2964321	2196	4796	102460	5551	18619	142951	21199	3236	45738	2054	4896	8053	10563	7075	373413	1719	5671	2888	5109331	1279	4832	145960	610	17518	42323	179104	16273
227_1.cdf	1	Lyp/Lyp	56	4 1:1	1	17031	28408	99625	9341	62495	42989	25615	3039000	39945	55598	46489	60393	2.00542e+07	6207202	649092	231778	2724784	1557	10229	132538	11423	24303	153638	23908	1801	54220	3669	8628	8025	13040	19156	319341	836	6771	3465	4063757	1688	2617	191599	1027	18369	54275	170034	20246
264_1.cdf	1	Lyp/Lyp	59	4 1:1	1	16887	30186	111333	14187	67845	47704	27595	4615699	53630	72879	47912	67744	2.04559e+07	7163201	935104	270031	4341710	1689	8357	143779	6444	20116	401414	27921	2546	25361	2324	8953	6569	11362	12814	646224	1402	6935	5176	7315652	3050	11483	172941	377	23574	49269	234660	34659
276_1.cdf	1	Lyp/Lyp	62	4 1:1	1	21780	33076	117977	15607	78575	57909	30826	2897060	50582	80057	62498	77920	1.99151e+07	7788611	787195	265430	2318206	1387	11011	149896	11629	21217	157577	25467	1550	29702	1751	9122	10615	16099	16647	416325	2026	8503	5135	3810514	3223	15178	186297	0	20868	53562	184411	17567
229_1.cdf	1	Lyp/Lyp	65	4 1:1	1	19864	24671	86425	12560	61604	44632	25304	3568023	40529	65079	62102	54205	1.773e+07	5968052	570243	227552	2322749	2579	10035	119568	6083	19775	211917	27495	4763	33075	2628	6642	8960	9894	10012	488250	2779	7173	3968	5441991	2583	7711	142610	1257	14144	45673	189431	25410
170_1.cdf	1	Lyp/Lyp	40	4 1:10	2	25412	35504	130713	27733	91282	63778	34586	10713767	57580	102498	109122	79438	2.14596e+07	9781382	477634	230620	5751127	4454	6103	154477	17554	49090	1403170	63572	16033	52033	1165	13574	27604	17307	12780	1129773	7032	8301	6360	12337956	4021	16340	383372	2821	35997	110764	319282	58922
167_1.cdf	1	Lyp/Lyp	46	4 1:10	2	24230	35856	124648	23283	81147	55076	31331	9436747	59142	95710	84253	72112	2.17301e+07	10212451	717496	242796	9841585	2302	10167	152901	6021	33420	1187391	51270	12784	70387	3235	10124	13590	16676	18529	1014025	6016	7837	5708	11861821	2336	8660	225162	1140	28481	75574	272616	47127
154_1.cdf	1	Lyp/Lyp	50	4 1:10	2	24361	33413	119304	24288	78129	61456	29827	11669379	55421	102439	100236	71647	2.18272e+07	7802266	461685	242326	10686267	1520	11197	156075	4634	29457	1549848	78228	18709	93785	4970	7752	9248	14147	11972	979709	9514	8873	5324	11937864	3246	5568	190527	1965	27508	62275	244616	67854
149_1.cdf	1	Lyp/Lyp	53	4 1:10	2	21519	31537	106956	23718	60221	50548	26882	11239063	51388	86249	99050	64877	2.06458e+07	6856656	573725	309118	12882781	2126	9954	170170	7900	25938	1570812	64956	15186	103262	5981	7661	7448	13317	9901	937693	6239	11357	4382	10667565	2995	3959	186380	158	22033	56783	241699	70781
201_1.cdf	1	Lyp/Lyp	56	4 1:10	2	21930	40666	146308	25864	90688	59887	36967	11424727	62154	103386	105473	85524	2.38653e+07	5754678	558508	309562	6896047	1018	14338	192072	18046	26223	1186203	54698	15317	96603	6136	6520	10668	17574	19794	833672	10143	9416	5380	10664795	4112	5355	165865	0	23745	58042	248962	65407
155_1.cdf	1	Lyp/Lyp	59	4 1:10	2	26978	32466	117965	24244	68227	54389	28646	6406708	53630	88690	78075	70869	2.26902e+07	6692560	584845	283946	13665942	6100	10820	173457	7121	28455	1479616	63514	17170	50931	3692	7362	8354	17435	15277	1107270	7687	7285	5720	10769212	3986	11449	238794	241	29610	64160	293852	39577
187_1.cdf	1	Lyp/Lyp	62	4 1:10	2	27953	37365	146158	25020	88106	61181	35669	11055568	59419	101102	105218	82650	2.42893e+07	6335352	648044	375177	7628820	3664	14164	201438	2069	31672	1241601	59202	13437	55926	3261	10611	7146	18487	16023	955437	5717	8481	3667	12020433	4127	6817	211530	0	26705	70009	246235	69416
175_1.cdf	1	Lyp/Lyp	65	4 1:10	2	25061	34475	127433	25042	74882	54619	32107	9267970	58985	92079	85417	74918	2.23774e+07	4777558	476172	243929	10206613	2272	8725	176473	795	21655	1076489	48670	6833	29850	2044	5707	10185	15188	12744	812242	5889	5707	3896	6465473	2324	3944	146541	2142	15363	47806	230537	40065
132_1.cdf	1	Lyp/Lyp	40	4 1:5	3	26741	42790	153723	34669	95155	69333	35612	12342824	70278	113083	118912	92627	2.44228e+07	10003972	1011071	182756	13753404	3456	5516	183399	13448	47164	2273504	92250	14387	61468	3417	15691	21202	14896	21920	1172074	17359	9662	7791	17347334	3206	17332	343249	1066	36112	106373	345712	66891
117_1.cdf	1	Lyp/Lyp	46	4 1:5	3	28410	40510	144520	36709	96952	71939	39068	13019969	74370	121964	131566	95282	2.53547e+07	13163820	1003889	298290	12489154	3622	8411	204756	6824	45088	2170749	101036	14165	67552	2732	12746	15959	15692	22669	1471165	20802	12854	9956	15703369	4104	14116	373396	1812	33898	102911	486174	93711
107_1.cdf	1	Lyp/Lyp	50	4 1:5	3	27625	40142	148311	37206	92209	68128	32672	12631075	67302	108384	119691	96536	2.21605e+07	12647589	1012713	295261	16160770	4758	10028	191731	16670	46346	2214160	94790	17800	86528	5324	13522	16592	17736	12519	1570557	14662	12192	10607	15503847	3320	8623	404439	1885	34943	105509	389786	69982
129_1.cdf	1	Lyp/Lyp	53	4 1:5	3	27721	44549	161223	37092	101975	71242	37083	12116212	68977	119533	128564	104425	2.29286e+07	11971287	1005179	309252	12284376	3609	11685	213875	12719	40531	2025866	99667	19793	105197	4854	9852	12613	14503	15360	1335872	10956	14403	9838	13098897	4381	6770	341479	939	36221	93559	409015	75395
124_1.cdf	1	Lyp/Lyp	59	4 1:5	3	26236	45467	144796	33812	103904	69847	40480	12301592	70755	128794	109515	97731	2.59181e+07	11375421	1080691	339262	10611077	2886	14078	209932	9143	39681	1948677	99318	16004	40498	3511	13814	11560	15738	18784	1446135	13442	10916	9554	17321285	3764	13744	265425	323	28849	88509	373105	70250
073_1.cdf	1	Lyp/Lyp	62	4 1:5	3	21772	32462	113829	22045	60344	51482	22218	9520592	51006	84528	80484	63882	2.08651e+07	8375696	761464	296204	10307702	2639	12299	177255	15289	30729	1103056	51212	14621	37738	4220	8907	10210	11233	20343	848665	7796	9276	4042	9600317	2063	7965	270198	525	22109	62019	299536	62577
123_1.cdf	1	Lyp/Lyp	65	4 1:5	3	32621	43908	146373	36797	100547	77299	38973	13221587	65853	122444	137336	94352	2.74394e+07	4996304	712009	312596	11746462	4536	16822	202502	9735	33078	1627483	75090	18167	48425	2797	8364	15984	16382	12233	1314282	13551	13058	6562	12438914	4107	9862	238015	1151	23886	73959	396703	77109
176_1.cdf	1	Lyp/Lyp	40	4 14:4	4	25250	36369	137222	28505	85407	62165	32687	10821830	63275	103039	96034	89908	2.13562e+07	9189972	507326	271701	10004492	2567	8692	186640	5606	33030	2071290	81548	16778	80531	3555	7386	15052	14037	18149	650692	8865	8404	4831	12999038	2131	6054	220969	314	28201	75491	242624	55817
163_1.cdf	1	Lyp/Lyp	45	4 14:4	4	24638	37581	125681	27789	71815	55014	29658	11400821	56389	98438	107400	78895	1.64561e+07	4019217	262710	126617	7796462	2008	6065	112941	1416	17382	1325311	48354	9587	52100	3809	6862	8085	6818	6772	369187	3406	4766	3323	8702939	1752	2975	122324	938	13003	34949	158675	35761
144_1.cdf	1	Lyp/Lyp	50	4 14:4	4	23913	32445	122916	26828	71140	55739	29923	9704007	55616	95729	99676	75386	2.31163e+07	6411921	494772	288481	13548236	3801	10842	167952	4972	31351	2191533	90829	23769	152336	10242	7755	7506	10834	18292	887292	13969	8107	4872	10931990	2159	3180	295178	1064	25594	69477	299195	80574
147_1.cdf	1	Lyp/Lyp	53	4 14:4	4	23948	32724	126109	28720	82093	59811	34222	7473224	57607	104244	108395	80005	2.35365e+07	6888824	643839	340428	12158997	4454	13607	192083	4364	32991	1508019	68375	23358	144198	8123	10993	10795	17538	15012	1135732	10544	12308	4489	11170968	3372	6936	228435	2109	26229	73608	306321	69477
159_1.cdf	1	Lyp/Lyp	56	4 14:4	4	23516	33058	114498	26352	69974	52978	28874	11002522	54878	89120	94870	70726	2.10912e+07	4567961	349491	205075	14852911	2303	5844	133766	946	29247	1381957	61697	13890	102652	7102	7925	8177	12620	8375	904650	8909	7192	4421	9612705	1984	2142	180861	854	17332	67365	232971	58617
140_1.cdf	1	Lyp/Lyp	59	4 14:4	4	26366	31306	131413	26916	70263	55591	29907	11718328	58797	99220	111024	72394	2.12026e+07	5112003	402438	241797	16527120	1705	7796	170468	2222	29876	1586584	71764	15609	87122	4857	6516	8758	16564	20857	578046	9626	4244	4058	12662645	3180	4174	241065	674	19778	67509	274270	66205
189_1.cdf	1	Lyp/Lyp	65	4 14:4	4	24279	40528	143518	26013	87858	58815	35857	10166785	61204	102350	109255	88726	2.46584e+07	6345627	584900	373759	10476193	3111	15114	195709	1004	30061	1244871	62918	16095	89214	9513	13266	10251	15273	17721	1016790	7345	8967	4562	10003223	2285	3650	247219	882	29154	68455	246845	87969
162_1.cdf	1	Lyp/Lyp	70	4 14:4	4	24946	30458	118069	22164	80624	57392	32092	10600288	57179	99944	89759	71694	1.97198e+07	5086764	319797	253309	4514176	1288	11890	147812	921	23849	988737	40179	8564	62384	3251	8188	12817	16403	10214	285399	7606	6668	3248	7361578	2365	6051	252065	1403	15328	54787	198552	49218
260_1.cdf	1	Lyp/Lyp	40	4 15:4	5	23507	30083	104035	19258	68459	49325	26473	4914027	53016	68782	57139	63411	1.75196e+07	5902321	587910	187326	5460577	2741	10134	127896	3849	26897	642371	37482	4650	51118	3444	9747	15741	12808	9422	528001	6156	6896	3161	6525988	2981	8805	172870	259	20630	62329	218038	33911
212_1.cdf	1	Lyp/Lyp	45	4 15:4	5	15656	22165	76706	11138	50952	38956	19498	3703406	36513	45784	34039	47546	1.55406e+07	4365990	433513	168143	4115197	1405	6174	90558	2003	20534	217758	20359	1154	19122	2374	5821	11258	12271	8168	560337	584	3704	3989	4352839	3127	5556	165315	453	14974	47211	136225	23870
240_1.cdf	1	Lyp/Lyp	49	4 15:4	5	17194	27412	115697	14493	60109	45635	25156	4941103	49951	64347	48780	62452	2.07416e+07	5454531	581872	298997	5068649	2842	12938	151543	5745	20549	707458	37261	4387	112315	5383	7588	7576	12996	13218	391698	2615	4512	3259	7132342	2306	1378	179987	267	17610	51950	176381	35437
214_1.cdf	1	Lyp/Lyp	52	4 15:4	5	12905	28337	88430	9817	57691	39757	23540	3522180	28372	45822	36860	39243	1.54219e+07	3193956	315277	257568	4297133	923	11453	125045	5703	13637	224156	16187	1301	51664	3706	5589	9283	15673	10074	253950	1853	3370	2777	4092332	3442	2167	97952	915	10278	32496	86221	21928
259_1.cdf	1	Lyp/Lyp	55	4 15:4	5	15889	34885	131456	11182	64407	46333	30832	3772606	39713	51880	39730	52194	1.84231e+07	4070677	513586	326563	2932044	2353	12419	141575	9835	17670	288064	20852	2169	65248	4207	7366	10038	13775	13373	329297	4310	3345	2877	3632747	2808	2947	128106	0	17304	40934	131922	23255
277_1.cdf	1	Lyp/Lyp	58	4 15:4	5	17161	38476	131644	12088	77097	54502	32297	3564284	62322	60633	47146	78900	2.28177e+07	4978313	521993	300778	3079587	1940	11821	166558	1394	21051	247755	23337	2386	54066	3217	10835	11486	16766	15683	194543	4792	3849	3547	3303666	2616	4047	150620	2065	19631	50211	139529	23617
186_1.cdf	1	Lyp/Lyp	40	4 15:6	6	28103	34705	125100	26955	84248	59477	35366	10804250	61304	95210	107276	74288	2.31123e+07	8646627	534500	207121	8588801	3673	6979	164843	2293	44475	1749821	73400	12957	76079	2959	9366	20057	11009	11650	636433	10684	9460	4856	13426234	2891	5999	258015	496	25429	97805	293030	66403
158_1.cdf	1	Lyp/Lyp	45	4 15:6	6	24652	32802	114800	28584	69815	55004	28159	7386817	54199	88583	82293	66438	2.22108e+07	8028187	608491	198934	12950684	2617	7410	150242	4222	37866	1874045	72357	15342	106757	4546	10351	14650	14906	3437	1390391	7363	7636	7453	12298392	2662	8349	216697	327	27640	87661	215214	45186
172_1.cdf	1	Lyp/Lyp	40	4 2:3	7	26293	33412	124435	22749	81360	58854	32303	10343340	61624	96974	96748	76970	2.14274e+07	8388777	541213	158982	5774472	3206	6450	138232	12847	31475	1406454	72606	10557	35109	3297	15097	14190	11626	17752	732537	6348	9302	4119	13470252	2220	8743	226465	2450	23749	69996	228342	60181
160_1.cdf	1	Lyp/Lyp	45	4 2:3	7	26544	33727	116849	28655	77871	57174	28646	11851131	57614	100567	107685	76147	2.10982e+07	9698023	544883	177842	9558167	2205	5957	131939	9652	31716	1866429	75384	10484	57027	4007	8539	14078	11897	12353	914691	7195	9240	5096	11176071	2476	7701	226557	729	26067	70568	291454	67239
200_1.cdf	1	Lyp/Lyp	50	4 2:3	7	23058	41360	135955	24859	94687	62259	36885	10185186	59219	105603	110749	90620	2.3427e+07	11153804	918727	317904	6808582	2657	11795	239331	47181	37956	1148609	62689	11994	78168	5179	15993	15105	21594	15866	1067596	7518	10081	6431	11346658	3350	6263	355989	321	26953	83871	284932	66138
143_1.cdf	1	Lyp/Lyp	53	4 2:3	7	26477	35168	119684	27505	78919	58681	31719	10952492	54150	98790	93974	81880	2.43917e+07	11556332	719400	271177	10327837	2552	9202	197604	14673	32679	1953467	92221	27981	93543	6169	9294	9676	12022	11150	929821	10909	10231	4634	12430883	2488	3243	287071	270	24042	73848	298045	68419
153_1.cdf	1	Lyp/Lyp	56	4 2:3	7	27112	36630	114751	28333	78097	63275	32155	10757181	56527	101526	103280	76546	2.42083e+07	11408393	809647	335089	9553989	2741	11235	213874	9363	29813	1713447	77347	22416	110996	6464	11519	9989	12293	10561	800658	11482	9926	5185	11396934	3155	3189	257454	1122	25527	66635	303008	81696
191_1.cdf	1	Lyp/Lyp	59	4 2:3	7	28905	44549	153771	28336	100848	66145	37932	8257630	62472	105782	111333	97752	2.64586e+07	10609573	1056727	346172	6547790	4243	12901	221694	23887	30975	1091652	63398	13501	33099	2237	13975	12390	16775	15981	1033406	10407	12814	5691	10527862	3467	11548	255336	875	29109	68669	298282	72150
035_1.cdf	1	Lyp/Lyp	40	4 2:6	8	26255	41689	141634	26250	83875	63591	33906	7670329	64826	94906	82974	84395	2.25341e+07	8093100	848799	242071	6839772	3620	9420	199687	11814	45754	994751	54892	21033	82385	3420	16271	22997	22193	16387	994590	11239	12016	4631	11528331	2759	10826	311095	628	26787	104485	318324	55664
050_1.cdf	1	Lyp/Lyp	45	4 2:6	8	27655	33865	126738	24842	75934	60750	32659	5580764	52362	96191	84123	76773	1.95189e+07	7113100	784696	300709	6324866	3824	12302	153156	17053	38951	1014161	62317	14591	85811	3524	11214	13926	15190	18445	849301	8242	13837	5615	8476901	3904	8060	416621	994	26470	86369	333206	64790
038_1.cdf	1	Lyp/Lyp	50	4 2:6	8	26837	38935	140119	22692	89136	68714	39356	7817517	56995	111125	82632	85697	1.93553e+07	7145894	931381	289720	5873039	3113	14859	209736	22930	40448	758075	48803	15954	124934	6660	9769	18185	23591	23707	818932	5826	9372	5503	5138594	4568	3958	352424	810	31835	91308	294118	47974
111_1.cdf	1	Lyp/Lyp	40	4 2:7	9	31467	46431	157594	36892	115307	72905	37552	13412364	77302	131894	147699	96432	2.23478e+07	13405393	895237	178391	9910226	4361	9955	196390	17317	48766	1740837	75713	16315	54135	2664	15715	57581	21565	25726	1291234	17323	14384	7441	16906629	4373	18384	411314	1196	31809	109737	339567	74589
101_1.cdf	1	Lyp/Lyp	46	4 2:7	9	29349	45747	156578	33489	91230	66539	32076	12369685	68245	113253	121152	98502	2.28197e+07	12785211	911502	214850	14392468	3508	6116	172963	18547	44033	1820525	90282	16884	79462	3902	13592	18500	13934	27761	1389378	9894	11674	8033	14030037	3209	17408	316629	0	27096	100837	357448	80415
097_1.cdf	1	Lyp/Lyp	50	4 2:7	9	29671	43602	168017	30045	98990	73017	39109	11183951	63469	117760	127299	96977	2.20459e+07	12328503	950504	260758	6607337	2513	10257	197238	24129	39898	1408937	75626	16430	87869	6389	18127	15082	19945	19047	1131267	7719	10312	6445	12975517	4365	6208	357662	474	25260	88023	312369	77992
075_1.cdf	1	Lyp/Lyp	53	4 2:7	9	24296	35909	136817	25005	69231	56026	29844	8281980	61351	94400	88143	79102	2.16565e+07	10197459	818120	222349	8863829	4651	9715	169776	10538	41575	1406134	74036	23913	107206	6795	7421	9838	13883	14141	838288	7950	10144	5324	12625749	3384	5279	464951	1728	22785	93291	364013	51184
098_1.cdf	1	Lyp/Lyp	56	4 2:7	9	28158	45973	155324	32435	91520	69248	37016	8391089	70992	117995	128327	96903	2.4709e+07	12006570	1138737	342850	10766737	2932	11222	240248	15173	38206	1793424	85616	15309	145773	6387	9849	13389	14393	16188	814985	10455	7469	5418	12987442	2701	4719	311048	2576	23529	84864	352750	79842
082_1.cdf	1	Lyp/Lyp	59	4 2:7	9	28925	40626	155704	28888	79584	61469	29894	11011105	58640	116156	111468	85742	2.31916e+07	10621386	1004024	325954	10366042	4131	11477	196380	15083	31675	1595799	78776	23042	51159	3149	12406	10362	17694	11355	1211073	10374	11928	6549	13245740	3242	12329	249057	496	26411	72962	324699	81503
096_1.cdf	1	Lyp/Lyp	62	4 2:7	9	29719	45628	172359	30135	90267	68046	34239	11098731	65401	114192	117216	96777	2.35921e+07	9934763	996825	342607	8214814	5492	14554	230690	21905	39796	1426239	70810	18478	59901	3654	14562	10111	14798	24125	878821	9637	10690	4259	13230418	2241	8358	386545	1000	30204	88581	319261	68280
126_1.cdf	1	Lyp/Lyp	65	4 2:7	9	29528	34598	155581	36483	105820	72123	40488	7175089	69393	127222	130521	106774	2.67242e+07	11909798	1122409	236272	12680451	3843	7858	189420	15880	44659	1902828	91535	24187	80244	4330	12822	17362	19702	23273	1086618	22716	13928	6822	10948530	3302	10454	494756	962	26342	103375	456336	83641
059_1.cdf	1	Lyp/Lyp	40	4 3:7	10	28145	42466	159490	33740	88217	66717	32226	6218708	64720	117198	109080	89950	2.44529e+07	12530279	1365487	287260	10360399	3950	9658	234316	28452	46668	1778535	79816	17901	99094	3101	15082	22419	19571	18970	1090082	15538	13722	8664	13938171	2920	11732	432178	886	31009	106397	387336	78021
017_2_1.cdf	1	Lyp/Lyp	45	4 3:7	10	22139	42001	140897	19040	76743	52477	30333	6139580	49483	79135	74242	66901	2.23199e+07	9636189	849431	254032	4529163	4005	13575	224800	26637	30238	949113	44444	11462	77164	3393	12801	20115	20632	13136	392694	8995	7473	4740	9479022	4328	4420	300350	2635	25352	67267	266143	44458
025_1.cdf	1	Lyp/Lyp	51	4 3:7	10	22684	32108	118877	22704	64049	51579	27537	7260886	52087	82662	69878	64191	2.10411e+07	8117849	676204	243528	5828838	3839	7703	168656	7878	26177	1189980	58543	24743	95086	4949	7057	7472	9943	12082	609036	11910	6395	4678	8901125	2622	2954	203947	3685	23936	58673	242044	49270
004_1.cdf	1	Lyp/Lyp	54	4 3:7	10	23321	29293	104678	21958	62058	48160	24722	5884115	46847	77458	74114	59419	2.1113e+07	8351707	928723	248255	10307309	3151	10914	151808	7260	25062	1264052	64155	15892	39206	3873	8155	8388	13054	17912	865298	22806	10604	5769	9679853	2912	8020	247867	2000	23633	57538	282536	64817
164_1.cdf	1	Lyp/Lyp	41	4 5:4	11	27782	31415	132290	26369	81582	55913	33838	10564586	56570	104502	106085	73504	2.45493e+07	9898132	756969	270290	8699331	3609	10077	187690	11685	43098	1554590	73986	19742	133932	5101	14173	20691	19802	9360	1114036	9572	10544	6336	13068723	3258	5925	257779	963	34195	97936	314584	76739
169_1.cdf	1	Lyp/Lyp	46	4 5:4	11	25771	37174	122742	24540	74822	55339	27405	10969337	51914	93390	98652	69348	2.13397e+07	6114060	483504	244892	11425125	2058	9209	188343	5128	24902	1474269	62536	14680	48023	2601	7089	16992	14814	15160	770539	6644	10070	4896	10641966	3343	10156	173118	1689	21531	54723	218138	56954
062_1.cdf	1	Lyp/Lyp	41	4 8:5	12	25626	40367	140273	31653	82636	62790	31787	10154614	59033	100020	108197	84064	2.29137e+07	12179342	1072420	285725	10197639	1990	8478	206328	8046	32629	1639240	69857	11038	57621	2170	11619	17292	14873	24007	687799	12363	11356	4326	13100825	3191	14511	317280	805	23413	75556	325036	58765
045_1.cdf	1	Lyp/Lyp	46	4 8:5	12	22835	29422	115566	23191	65880	52960	31364	9533089	52506	88497	86507	61638	1.83611e+07	8825948	757784	314956	8904426	1884	10559	164352	6243	23347	1135651	50075	10301	45107	3263	9990	16136	12868	27010	354641	19889	10076	4909	8921229	3036	9752	251904	589	16291	51794	258226	53953
021_1.cdf	1	Lyp/Lyp	53	4 8:5	12	20228	26266	99773	18208	60972	44394	27554	6618876	40407	69571	66901	62955	2.26656e+07	7361867	809366	244434	5392934	2069	9739	152282	10417	26798	805002	41131	15703	42787	4584	7701	9429	11566	7161	547523	7698	7386	3016	7644950	2605	5062	186331	320	23886	57308	233891	39255
005_1.cdf	1	Lyp/Lyp	56	4 8:5	12	20431	23781	82960	17218	53689	43187	25005	7208975	38329	67704	72640	50716	2.04986e+07	8948424	977758	276514	12855877	3406	10574	150095	10617	25758	980191	52849	21513	60376	5054	8885	8766	12001	18698	896049	11659	10710	5584	9208383	2116	8542	225501	266	24758	57132	292288	66148
037_1.cdf	1	Lyp/Lyp	60	4 8:5	12	28535	37431	132475	26107	81782	65974	35600	7426428	60309	104021	92278	83476	2.45326e+07	10498814	1550206	410737	8444699	4410	18657	211566	18700	37503	938329	63703	19625	66326	5479	9751	14226	17418	19425	1431181	7979	12712	8978	10085151	6143	10421	297491	479	30956	82623	391095	79572
085_1.cdf	1	Lyp/Lyp	41	4 8:7	13	29709	43848	155303	33528	81206	68196	33494	9943614	67646	111555	115879	93865	2.41373e+07	15772178	917475	278895	10141699	4462	8517	227526	13188	44038	2534981	102631	22126	44806	3303	11254	19729	14561	18972	759436	17324	10456	4893	15212697	3237	13582	402895	2328	33100	100333	412495	71008
135_1.cdf	1	Lyp/Lyp	46	4 8:7	13	28215	52517	174477	37932	105039	77762	41867	10793357	74033	129641	136272	115175	2.74472e+07	13918312	1158012	377114	9399485	2409	16219	273493	21870	39937	2441534	97263	19608	55502	2782	11078	14292	15383	23823	801335	18827	9978	7079	17167105	3978	6911	396915	3931	28750	87193	395215	91662
130_1.cdf	1	Lyp/Lyp	53	4 8:7	13	33681	58022	184406	42238	114698	80311	45104	12381056	76433	144237	146347	120093	2.80962e+07	11943542	1178773	403095	8090509	3660	14533	272633	7759	41372	2194851	98525	18434	64528	5064	9577	18949	18301	18993	1064795	16194	12702	6477	15720893	4082	10908	347727	1838	31624	94009	402607	82275
093_1.cdf	1	Lyp/Lyp	56	4 8:7	13	32226	48792	167762	32678	90978	70825	35173	12648548	70728	121333	118221	103727	2.38874e+07	11383601	933882	346106	12291466	3855	12479	219073	13521	38966	1834286	98350	28753	77568	4899	8149	11632	14738	16099	991035	11329	10740	6040	15043821	4136	8534	265329	1976	27624	91974	389189	73653
246_1.cdf	1	Lyp/Lyp	40	5 1:5	14	18036	27593	100570	14224	59171	46997	25056	5009593	47736	59170	48705	56545	2.20901e+07	7013777	646746	232878	6702529	2554	6171	137064	9289	27934	653941	49796	3073	49636	2831	11978	11943	8464	10757	326603	5784	4259	3844	7165968	1492	1925	241450	202	18843	64356	211797	35975
273_1.cdf	1	Lyp/Lyp	45	5 1:5	14	17537	32495	103832	14792	54973	43216	24853	4180175	47610	64355	47122	62172	2.25804e+07	7456549	779127	242802	6994506	2608	7908	159703	12165	21928	796765	44364	2272	55111	2329	12276	8660	8633	8730	419437	6198	2453	3680	9241657	2024	1976	228682	3952	20284	54685	165950	37148
237_1.cdf	1	Lyp/Lyp	50	5 1:5	14	17872	26144	95369	13756	55156	48079	23397	4667009	44325	78314	52157	55835	2.30472e+07	7224365	694663	260385	5530196	2366	9478	153652	9711	26847	452784	41519	2714	67709	4502	7259	10049	8545	10569	346818	1605	4001	2984	6495194	1979	1460	377857	5421	19519	62914	270068	40874
205_1.cdf	1	Lyp/Lyp	53	5 1:5	14	10675	21214	73735	4668	48638	35652	20838	2641733	30527	44856	30898	43096	2.15906e+07	5072003	402550	185803	2966568	1495	5522	121670	15342	15891	79786	7375	1788	16501	1529	3782	8152	8687	7259	137088	1052	2810	1692	4041612	3689	1562	100809	1387	16599	29233	110918	20070
226_1.cdf	1	Lyp/Lyp	56	5 1:5	14	19370	25624	91525	10553	53944	43376	25009	3983877	49540	66401	47574	54285	2.50564e+07	7200846	725727	254148	5647786	4498	7558	141329	7901	25636	294598	31587	2404	64979	4742	7272	6618	9095	36544	293921	2279	3704	3863	5825451	1814	3471	348130	7872	19431	60100	280015	37215
221_1.cdf	1	Lyp/Lyp	59	5 1:5	14	19463	20781	85545	11383	53908	45172	19630	4603692	32563	61519	56224	55133	1.87993e+07	6365125	696823	312988	6344727	2875	9112	106866	8820	23541	153550	26368	1570	68918	1958	9825	7311	11889	9043	575593	1423	7854	3870	5381262	3402	3927	236302	1470	17973	54697	195273	35932
231_1.cdf	1	Lyp/Lyp	40	5 1:6	15	17406	26413	91435	14929	54442	41806	21403	4580793	41637	53054	47177	48889	1.71172e+07	6011528	433932	233504	5133694	1607	7627	109614	3688	20367	427805	27106	2586	60200	2889	8280	10532	9201	6411	399238	2988	5345	2672	6093206	1923	2515	160294	2219	15471	45498	138565	29878
272_1.cdf	1	Lyp/Lyp	45	5 1:6	15	21902	30577	111373	14162	67788	54986	31223	5032217	50860	77255	65458	60017	1.73816e+07	5951071	436923	237187	3372799	1890	12899	134560	9749	23050	308726	24145	3263	71749	2518	9970	24139	16131	9003	320594	2755	5683	3089	5220986	3228	4424	182514	1641	14715	53082	157310	30468
262_1.cdf	1	Lyp/Lyp	50	5 1:6	15	23859	36424	113988	18122	62685	50018	28874	5599234	52689	83189	66527	68377	2.24209e+07	5748193	659616	312489	6796333	2694	13714	169590	6761	22729	431592	39637	7054	119603	5270	8112	10740	12833	9957	580676	3931	7122	3047	7639655	2820	2767	201826	439	20470	55019	230209	48596
241_1.cdf	1	Lyp/Lyp	53	5 1:6	15	13954	39855	135904	13841	73045	54398	33327	3106141	52861	67822	55017	85416	2.45526e+07	5589116	848544	341934	3187268	1786	15459	180556	15028	19884	158139	25526	2682	95900	5197	6266	20558	26678	17029	442714	2560	7094	3950	4096528	4161	3550	230048	792	23628	48970	191612	28963
242_1.cdf	1	Lyp/Lyp	56	5 1:6	15	18225	27961	98731	15114	57871	45702	29161	5309519	53401	74461	57907	62119	2.53205e+07	4487230	504648	295130	7571845	2126	16795	147661	4356	26202	406914	29858	3875	94656	5170	8514	11778	16705	16085	496704	3523	3901	4298	6860615	3037	1947	196458	0	17180	61184	177844	43153
108_1.cdf	1	Lyp/Lyp	40	5 2:10	16	27922	46594	158262	38599	92105	67814	34554	11605419	68598	117756	123948	103170	2.31328e+07	11240847	913996	336660	17724200	3713	12013	230380	8436	57855	2521268	106007	7463	99635	5552	19453	11052	20576	12653	1309896	18387	11183	6522	18423568	2728	9537	390734	595	37906	129407	389418	63193
125_1.cdf	1	Lyp/Lyp	45	5 2:10	16	31322	50198	165781	34074	103470	77731	40008	8354499	75320	130198	126517	100340	2.84925e+07	11103100	876344	414948	10895619	4450	17133	260336	7721	52703	2156760	109288	20646	178329	8976	16722	14109	20299	19730	1103502	31413	13525	8102	15983873	2566	6717	472252	1045	35895	121037	464214	105659
104_1.cdf	1	Lyp/Lyp	50	5 2:10	16	32304	47840	162545	33921	105235	76534	36706	8168334	68915	125731	126423	102411	2.31721e+07	7288417	673994	367040	9111975	3787	16231	218654	22889	39932	1532566	71450	17411	136839	10428	10914	17515	20156	13957	1233932	10275	10639	7911	16297253	3350	6634	313695	2898	40084	86038	361678	61195
055_1.cdf	1	Lyp/Lyp	45	5 2:16	17	24698	34008	127093	31881	78537	66222	30858	5067897	61579	112113	82371	80135	2.62217e+07	10520906	1126816	430811	11363047	3033	13640	200337	872	45808	2608729	93914	23023	199726	7762	12034	13387	21414	15502	1152123	14752	10378	6671	13589851	3425	7624	351409	2486	28668	106253	400624	78806
016_2_2.cdf	1	Lyp/Lyp	53	5 2:16	17	11263	24483	96008	10548	61125	36033	23774	2948959	37897	58753	52613	59715	2.53947e+07	4791436	584529	349369	5467812	1874	12432	152747	1482	22568	662459	21749	5775	78765	5659	7157	4632	17250	15442	395141	7654	5006	2899	10433211	1844	6416	177644	0	26428	53652	212065	41101
020_1.cdf	2	+/+	40	4 1:7	18	21221	28401	93227	17662	52913	44537	26154	6963120	50380	70243	66880	55282	1.88958e+07	6928639	697623	139609	8447729	2959	6359	134049	31585	33490	855105	47538	17335	39443	2937	16764	11193	11275	8231	774443	11182	8890	4141	10600289	3224	10348	221097	0	21595	75615	252237	56826
019_1.cdf	2	+/+	46	4 1:7	18	17173	23592	85637	13847	47042	36789	23655	6116976	42652	67327	56300	46921	2.0749e+07	8761413	838970	189954	8067906	3315	7223	135297	13220	23795	712744	41364	9257	37503	2428	10620	9347	12817	11235	673986	10159	8337	5909	8512188	2056	6703	199949	2099	21711	54276	229528	46141
010_1.cdf	2	+/+	50	4 1:7	18	22707	27761	102912	20984	58257	46726	26953	5675930	44838	81622	58287	62251	1.90811e+07	8504832	854683	208286	10227622	3519	7361	139132	17270	25007	1152048	55374	22244	79978	4904	12882	7706	12995	21869	982862	11395	6725	5000	10047527	3510	5182	208892	0	25384	58021	234503	30952
041_1.cdf	2	+/+	56	4 1:7	18	25795	39834	133090	23830	71939	57499	34207	8459650	57795	96919	88540	74317	2.22173e+07	10015081	1049772	316916	6923559	3033	10669	196805	10957	30743	1155328	63241	24707	115290	5711	9459	13443	14302	19941	947868	7148	11293	5482	12694449	2203	4734	265374	881	24755	69892	297186	67856
027_1.cdf	2	+/+	59	4 1:7	18	23891	24268	87668	18246	59359	45064	27417	5836908	45419	79363	74304	54526	1.94703e+07	8430290	962982	215863	9526384	3891	6796	142478	9570	35732	818118	55466	20235	41608	2497	9788	7794	12146	17237	987267	9145	12714	6581	9822145	1760	9787	325020	1670	24500	84493	358429	60582
066_1.cdf	2	+/+	62	4 1:7	18	24454	52150	176002	26488	96385	71801	37135	7602795	68588	125614	82617	104440	2.80616e+07	12351599	1414571	417810	4983785	3462	17830	250393	28991	38187	1266911	69886	15937	43286	3916	18080	15398	21322	16221	1136517	7477	12922	7434	12543822	6265	14114	321210	0	37369	91503	348003	58916
031_1.cdf	2	+/+	65	4 1:7	18	24268	37503	126434	23167	74645	60452	33379	8798273	56523	95251	85362	74618	2.19661e+07	8602914	997294	283331	9030368	2229	12379	175477	11077	26476	1073069	54180	17962	45106	3518	8937	7871	14307	15722	763556	7294	13361	4705	10568000	2808	9214	195722	0	20111	59848	310805	55930
008_1.cdf	2	+/+	67	4 1:7	18	21175	27702	97942	17138	59091	44429	26330	7596158	46583	74039	66573	62088	1.81169e+07	6889594	895113	280832	7251606	4283	11762	160534	23522	25843	681501	42186	14575	41100	3146	9961	7487	14262	19101	718233	9105	9406	5979	7474728	3245	10352	207536	551	15790	54731	229153	56989
131_1.cdf	2	+/+	40	4 1:8	19	33733	50684	167908	40972	124706	83157	43961	13457844	83377	134867	155566	107960	2.06495e+07	11629775	823537	223576	7872799	3926	8746	199597	18437	48440	1890975	73970	14574	71738	1996	19479	40590	22012	20739	1615992	12843	13505	10768	16390616	6614	34663	301276	1769	43639	106172	396911	75714
079_1.cdf	2	+/+	46	4 1:8	19	25760	35971	131727	27259	76648	58863	27474	10789978	58335	100298	96975	76250	2.06389e+07	9923214	833132	265986	13624296	2739	12982	152465	5912	38863	1680839	71318	16284	92066	3703	15067	16618	16101	17975	1215348	11736	9723	7067	12480096	3490	15028	247446	202	32643	86211	341626	65922
116_1.cdf	2	+/+	50	4 1:8	19	32118	51116	166791	35574	98614	72999	39793	13039819	70247	127720	133426	102954	2.37401e+07	8270058	724141	373488	12748669	3361	14947	219255	8490	35807	1777648	95795	17312	123482	8911	11638	12020	19253	24759	1605083	9767	15200	6718	15430041	3109	7215	207556	497	32120	80234	322766	79155
103_1.cdf	2	+/+	53	4 1:8	19	30650	46286	159894	35187	98258	71276	32505	13470201	70852	127701	134821	95918	2.38825e+07	8694588	772172	327385	12716116	3993	15615	228798	11803	37449	1911882	82901	16802	135902	7454	11648	14468	20438	21657	1401758	9316	14421	6873	15628612	2518	5389	293910	1366	32022	85352	356275	76981
087_1.cdf	2	+/+	56	4 1:8	19	27021	39691	141919	29581	86504	65892	34035	7663291	65697	106436	110353	91051	2.69227e+07	9794044	997152	440790	14877066	3434	18066	246970	21334	44465	1964912	87005	22732	236466	12482	13164	16606	22186	18219	1338589	23837	14447	6706	17765153	3292	6511	370122	391	38867	103233	411498	86530
109_1.cdf	2	+/+	59	4 1:8	19	27480	47571	173695	33434	106465	77307	41543	10641866	76638	132281	108165	108291	2.6265e+07	8460389	905768	413365	9818065	2129	17705	233919	7416	38584	1518315	76236	6304	33906	5326	9241	13851	22828	15017	1408884	12444	11918	7596	15226258	6130	11022	342240	420	35565	89885	356411	79399
112_1.cdf	2	+/+	62	4 1:8	19	26707	43216	142136	32845	90980	66842	36184	12186479	64806	119951	122720	85137	2.42845e+07	6809894	634653	374352	13912050	2645	14496	223161	28628	34830	1644911	73774	20537	73856	5829	12625	13718	20046	15875	1221518	14054	12346	7415	14169033	3049	7967	218750	1323	29352	80282	326350	78667
071_1.cdf	2	+/+	65	4 1:8	19	21091	30876	124329	21854	67539	49249	29144	9212560	55857	90164	91682	69593	2.27362e+07	5892099	511306	331283	7569403	2240	13431	172069	8783	23646	1223435	53650	21145	54524	2675	9537	10446	14346	10116	700126	7373	8207	3808	9942494	2033	7208	168957	2768	21680	54527	244930	52897
051_1.cdf	2	+/+	40	4 14:6	20	21105	32251	113013	24721	63400	49463	30453	8706872	50595	88196	87224	64647	2.0378e+07	8632543	808379	295481	12221397	3987	14698	175073	6510	28653	1636785	66382	16286	114178	6292	14232	12121	16367	10562	608312	15608	8918	5292	12661117	2682	3347	277670	2514	23366	64230	274033	51273
024_1.cdf	2	+/+	53	4 14:6	20	24264	31214	120119	18216	67596	53012	27353	7485116	49032	86888	75518	68439	2.10995e+07	6034521	655736	259446	6464605	3387	14547	151501	9589	28293	689202	43714	17234	90639	6896	6598	12781	18773	15356	702653	7810	8590	4963	8136448	6626	11535	202407	196	23194	65527	245964	52066
033_1.cdf	2	+/+	56	4 14:6	20	24830	31613	106703	21877	67302	55598	29038	7158983	48779	83769	82371	67903	2.22579e+07	5153451	693002	308122	12103166	2852	14274	185602	11669	26728	971908	62957	23527	169155	9011	7533	9389	15906	7533	841221	11921	8857	4320	10220429	4002	5587	247274	940	23892	62259	267465	71553
056_1.cdf	2	+/+	56	4 14:6	20	25692	38922	137545	25994	74108	64290	33142	8413612	61788	104149	90592	79619	2.21918e+07	5620597	709587	334926	7377646	1939	14904	192330	10099	31028	1270585	70705	16493	147163	8756	8754	16131	19316	14842	913451	12301	10109	5216	11269292	2824	6121	279110	972	24997	72240	298534	61970
039_1.cdf	2	+/+	59	4 14:6	20	27173	40050	134513	23591	77421	62862	34614	8448651	50553	95556	80298	74865	2.23646e+07	6978359	689502	315792	9453560	1872	11219	194143	7370	26120	1310080	63378	24635	130747	9143	6552	13409	15237	14334	784072	10520	5432	5839	12274679	4557	3817	269408	1340	24309	61861	291461	51224
007_1.cdf	2	+/+	65	4 14:6	20	23360	26361	110600	20670	62371	53216	28393	4364742	47105	85102	64428	73575	2.45198e+07	6960053	741349	289005	7957862	4012	14617	165984	9362	35605	846085	56616	31239	144298	8260	10430	8121	17076	18756	781504	8826	8182	4812	9245238	2253	5924	529888	3520	20788	75958	320964	75255
002_1.cdf	2	+/+	70	4 14:6	20	22406	26111	102012	21282	60765	47159	27007	8433690	44950	84053	84156	56172	2.08754e+07	5363256	440299	274636	9121822	3209	10249	155214	8802	19194	834132	34357	15238	128094	7662	7064	6518	13611	15743	619443	8250	4149	3410	8519598	4636	1964	206025	29446	13417	38627	190368	51180
068_1.cdf	2	+/+	73	4 14:6	20	24037	43678	155671	28319	90056	68021	38202	5766129	55007	108632	84269	86364	2.29357e+07	8351582	918367	460375	6165885	3874	18033	218706	16544	35935	1540043	67742	18386	159164	7698	7948	16434	23203	14099	994864	9095	8008	7343	13523613	4299	8229	501917	1271	23961	79960	286216	57455
268_1.cdf	2	+/+	40	4 15:1	21	18422	36284	129796	14676	69178	49516	30563	4489472	56954	70183	45056	74721	2.22105e+07	6317182	640169	184600	5001701	1308	8989	143462	1823	28110	588755	34057	3586	63124	3704	9495	20105	13644	10689	235931	5716	4779	2568	5691228	3469	3037	211584	0	22430	65487	221421	28646
255_1.cdf	2	+/+	45	4 15:1	21	23836	26174	88154	17405	57258	45723	23168	5393879	44227	67405	64882	54587	1.84917e+07	5760912	590579	216388	7004639	4490	7444	109367	3329	27579	436809	35089	4658	80830	3754	8545	9197	10510	14403	950252	4590	7362	5432	7453148	1725	6810	236361	97	18934	65007	215469	40911
251_1.cdf	2	+/+	49	4 15:1	21	17863	26065	99797	14574	60392	50108	27361	4898682	46359	65457	54797	49845	1.84443e+07	4923998	525381	272396	4634624	2096	9864	145713	5544	20338	498415	31326	3923	78767	5590	6542	11260	13283	6991	394886	6049	4596	3818	6033797	1984	2497	161686	1530	17648	46078	180443	31207
269_1.cdf	2	+/+	55	4 15:1	21	18137	38727	131975	14366	71811	52678	32058	4800748	61983	69590	52596	81310	2.63229e+07	5909244	659404	365228	5521594	1421	13425	185684	10491	29874	577667	37042	4521	120018	8519	10820	9301	17991	9192	394335	6456	5663	4484	6722876	2888	3390	212727	1687	26989	69572	201107	34536
245_1.cdf	2	+/+	58	4 15:1	21	21258	33358	95110	16596	54900	43035	23388	5732482	41391	69300	64797	58381	1.92661e+07	3999053	420619	276917	6237567	1468	9387	134282	9422	18280	432683	29169	2760	95203	4711	5620	9994	13033	9008	383043	4386	4197	3228	5782377	1782	1610	134939	1930	14124	42155	181431	38368
266_1.cdf	2	+/+	40	4 2:1	22	21280	34319	119880	14385	72882	47725	29076	4665005	54963	66618	50609	74968	1.78114e+07	7828037	737091	210365	3453442	2743	7157	143413	7368	28477	267451	21905	1760	27020	1423	12498	17915	14361	20477	488279	3067	6947	4716	4283744	2927	11056	207487	796	18149	63561	158660	26770
256_1.cdf	2	+/+	45	4 2:1	22	19503	25100	89817	15052	54094	40603	22984	5420993	42897	68123	60040	53714	1.59107e+07	7320999	673609	184941	6234810	2309	5481	105961	6582	21118	488087	33777	2970	46683	2395	9518	9127	11511	9850	602620	4383	6827	4488	6986981	2975	6381	175799	468	15860	47904	197007	37968
271_1.cdf	2	+/+	50	4 2:1	22	16458	34313	121125	14839	79761	58294	35378	3160819	48747	67054	41350	70101	1.76222e+07	8317657	851306	301968	2433206	879	7881	160117	3647	21401	312732	24145	3336	31268	2202	12737	16109	19790	14354	461641	1928	3659	4778	3087701	3292	10356	231806	1391	20301	48027	154602	18871
270_1.cdf	2	+/+	53	4 2:1	22	13081	42198	123003	13944	68367	55226	33998	3541506	55664	54808	48189	79496	2.3483e+07	8850311	910996	305051	4190056	2341	13260	171128	2987	19595	454720	34079	2486	46146	4740	12076	6998	12865	16479	395148	3424	4288	4986	6272230	2374	2807	234095	159	17174	47485	193889	29686
254_1.cdf	2	+/+	56	4 2:1	22	21977	24343	96142	16415	55695	45591	25218	5842332	42977	70536	71507	56509	1.77455e+07	6828410	654381	215718	6302174	2259	7389	128000	5699	18727	379323	31366	3872	55540	3353	9115	11297	10821	14364	445168	4621	7657	4002	6111432	3716	4518	154797	592	15939	42050	203720	36253
236_1.cdf	2	+/+	59	4 2:1	22	15625	25291	89964	10201	54151	39564	24294	3548924	36302	54899	48446	51557	1.81126e+07	6456159	598553	230020	3635403	1170	9270	123296	10126	13992	170042	19849	1440	17041	1820	8939	9668	12155	19341	334301	2072	6471	3433	3594999	2916	6726	158281	1621	14214	32147	176164	24327
258_1.cdf	2	+/+	62	4 2:1	22	21390	34364	118772	13296	69113	48743	30589	4641185	44487	67304	59097	66036	1.76731e+07	7034935	763195	283680	2876029	1553	10302	155342	8324	19443	249280	28901	2696	33615	4653	6253	13473	16494	13322	266959	3438	7203	3616	3862384	3537	12939	187677	911	20031	43589	169619	26628
223_1.cdf	2	+/+	65	4 2:1	22	20789	24665	79017	13442	56623	43030	24890	4127543	38510	60898	55536	47376	1.9556e+07	7769918	670027	171535	4787677	2933	5173	121234	3335	20511	284286	31151	897	51570	5769	7201	8903	12248	22826	429571	2519	8127	3935	6106778	3207	4761	207455	187	17418	48251	201313	29615
263_1.cdf	2	+/+	66	4 2:1	22	20542	26752	101477	16240	63793	47496	28034	4658001	51356	71733	66536	56429	1.84621e+07	6507015	647838	242325	3922091	2993	8287	119661	9360	15778	312255	24733	3571	28082	3565	7918	10880	10877	15960	432400	3302	7778	3589	5466691	2321	7052	145397	278	12700	33679	155182	30110
274_1.cdf	2	+/+	71	4 2:1	22	21168	30197	96983	15051	63571	49853	27151	4069597	44778	69873	61989	60013	1.90289e+07	7097414	786687	290244	3995002	2755	10314	137300	6126	16383	240908	29174	3240	30160	1134	6808	8396	10381	20495	492862	4476	7951	6464	4367847	2750	7043	178846	606	15909	37478	203744	31903
157_1.cdf	2	+/+	40	4 2:4	23	24794	35030	124389	25811	82676	61933	32460	10799872	62133	96644	102307	86865	2.28774e+07	10801080	503613	235939	10926330	2475	7394	160897	8537	46752	1589883	75527	18941	72271	3653	13324	11166	18281	20411	774997	13048	8991	4283	14375365	3325	9545	382062	1153	26114	104363	309438	60580
202_1.cdf	2	+/+	45	4 2:4	23	23188	44158	146690	26168	95763	62065	39715	9658163	66912	100726	101935	89504	2.53924e+07	9579169	632747	291660	7025640	3178	9411	174734	10288	37030	1393505	62332	12913	74247	5139	10430	15908	19549	15651	838684	7775	11433	4646	13997536	5212	11999	351436	350	27929	82243	299760	70060
192_1.cdf	2	+/+	50	4 2:4	23	21786	39255	133642	22932	80849	57620	33520	8927650	57248	96742	87933	80233	2.35703e+07	8087372	536314	346415	8945974	2623	13214	221128	9684	26591	1201807	53538	9914	83472	5826	9566	12547	16920	15979	833119	7292	9328	3730	10389155	2923	5635	255564	0	32311	58022	256385	43368
180_1.cdf	2	+/+	41	4 5:6	24	26958	34156	133532	27767	90644	62654	35965	10992645	56682	102724	107553	79731	2.40865e+07	9942947	774372	352441	7390129	3459	13790	196666	10442	36602	1568177	68408	15770	89376	4582	12851	16554	18995	12510	1005609	8787	9625	6069	11417003	3186	5666	283202	701	30794	86317	331479	75204
199_1.cdf	2	+/+	46	4 5:6	24	24921	33625	121455	24771	76495	54454	30799	9983065	57601	90305	93697	73493	2.26825e+07	6013563	637036	335358	9684173	2317	15246	175539	6367	28320	1254323	59170	10109	56441	3972	7431	10812	15136	14174	692107	6428	11053	4116	7849908	3031	10615	211627	265	20611	64076	262062	67016
148_1.cdf	2	+/+	48	4 5:6	24	22965	32872	130066	25656	68890	50971	28920	10857480	49646	88448	98703	69643	2.21459e+07	5161754	485649	307104	10741958	2048	12320	177601	1205	24708	1513702	53533	12130	51441	3101	6996	11223	11189	6853	574558	5602	8307	3987	9396616	2001	5226	185862	1769	17977	53318	207317	61747
184_1.cdf	2	+/+	41	4 8:3	25	26560	40999	136942	27283	92097	61633	35459	10786378	63513	104939	105558	90964	2.32584e+07	11412804	672247	298657	5165164	2358	10875	201463	9064	35123	1687171	67756	8351	26722	2110	9752	13288	11667	12202	598099	14883	9928	4015	11988039	2273	15932	320946	376	24337	78725	319480	62743
142_1.cdf	2	+/+	46	4 8:3	25	22814	29300	108907	25226	73922	55607	28935	10873955	50299	98127	93171	69626	2.07233e+07	10275195	756511	292526	5709286	1823	8927	180105	7855	27549	1524581	60238	17570	42945	2553	6055	14190	13214	10360	521936	7345	11141	7157	7882901	3215	9757	227197	2135	20663	59428	280199	48579
181_1.cdf	2	+/+	53	4 8:3	25	25443	38721	131589	25908	88732	58283	34563	10535298	58362	95907	100840	82730	2.33563e+07	8877250	824349	344625	5316316	2320	15112	190685	6199	26329	1401664	63572	10943	39263	3123	8460	11040	11438	25850	670519	8618	8697	4051	10646042	2649	7675	239760	1040	26795	59195	265809	57309
185_1.cdf	2	+/+	56	4 8:3	25	30181	39032	143947	26934	91267	62832	34259	10552244	59916	103375	108035	87267	2.28102e+07	9885776	782137	378626	6814011	4109	13693	201287	18500	46356	1288052	65265	12792	48419	3035	7482	12716	13147	9425	831947	6463	11147	4806	12154721	2698	6844	414471	301	31302	103133	398121	67557
152_1.cdf	2	+/+	60	4 8:3	25	24925	32178	108068	22046	69920	51030	33714	10672480	50376	94231	83702	65536	1.92909e+07	8543112	605464	285083	8181604	3602	9904	154550	12756	34606	1167206	64110	19177	49200	2524	6999	9916	10856	16393	838329	7336	10011	6582	9905019	3683	6717	329843	803	20792	78253	346590	65499
060_1.cdf	2	+/+	40	5 1:3	26	29329	50224	169733	36140	94599	73842	37895	7085309	70628	116225	110738	99338	2.56896e+07	10971336	1190163	354648	10834172	3335	13445	255877	17319	41972	1972417	84669	14099	127796	5012	14078	26926	17801	18302	913840	17428	11450	6235	14977124	2443	7363	347549	1867	31529	100038	355832	73403
011_2_1.cdf	2	+/+	45	5 1:3	26	25951	36505	134888	27333	72538	61793	31687	7906054	61769	113801	86811	77453	2.00124e+07	7188171	509579	187154	6235162	2097	9648	156368	8255	20612	1260795	47538	11295	71480	3488	9524	12652	12413	17208	440361	6525	5643	3957	12513343	3210	3213	212100	483	20534	46503	218220	36529
046_1.cdf	2	+/+	53	5 1:3	26	27145	36200	122359	26078	80564	64915	33303	6491261	55590	95003	84817	76940	2.51483e+07	9437310	1115600	374934	8113837	4320	16413	218275	13594	32875	1269254	66202	22905	145265	7839	12324	16193	16079	17061	829793	9804	11418	5068	9620087	3540	3786	324146	1301	26959	75906	319525	62857
034_1.cdf	2	+/+	56	5 1:3	26	25608	35461	124216	23698	70376	57351	30505	7064248	54134	91057	69021	75296	2.15266e+07	7970604	886649	313236	5983250	3737	14024	185216	12909	25605	1082887	52208	16786	93742	4761	9257	10212	10073	14917	574159	9949	5496	3969	9072747	2736	2551	268950	577	19590	59672	236138	39047
119_1.cdf	2	+/+	40	5 1:4	27	28485	47744	161764	37635	96009	70566	36384	12545170	66082	119516	123222	98430	2.52337e+07	10335229	830905	412514	13418525	3858	12387	233928	2054	44154	2168528	90141	8758	105629	6970	17744	27015	17465	11047	1234548	13982	12129	6771	16190573	4591	6147	362984	3462	28758	98995	356087	73584
091_1.cdf	2	+/+	45	5 1:4	27	30541	43768	154907	34277	86857	67950	32033	13112993	66209	112401	127233	89785	2.31207e+07	8778895	735378	451842	14470899	2209	16563	215042	8011	35789	1955450	77162	17035	151852	7821	17477	16800	18244	15872	962679	14802	11696	4275	14329199	2795	4858	274511	738	24658	76261	265895	90996
094_1.cdf	2	+/+	50	5 1:4	27	29001	44436	160320	32846	91645	71042	36617	9029703	70366	124787	123723	100535	2.73316e+07	9543299	820410	471176	8369978	4301	22816	223713	29166	43151	1529390	79283	29637	251623	14338	13921	17254	18940	28096	1078922	14664	11587	4536	12684186	2626	2258	281297	1712	29778	97941	346655	82371
110_1.cdf	2	+/+	53	5 1:4	27	24724	47536	174365	32969	99166	78473	42322	12208418	78685	132621	101454	108021	2.66648e+07	8693367	806014	487618	9291992	3112	18912	250133	549	42353	2033620	90526	9884	129794	10415	9284	13500	17145	15173	1070781	16514	8515	7803	14777706	2566	2349	396411	1581	25942	94155	304141	69555
102_1.cdf	2	+/+	56	5 1:4	27	27504	41091	161913	32192	91818	73959	34940	11419222	66320	117407	116384	96373	2.86634e+07	9465369	938788	525947	10367173	3400	18188	257982	4951	40650	1933492	83016	18598	196532	12053	11542	13960	18608	15008	814984	17023	10186	5083	12582009	3238	4306	532550	759	25982	99012	367117	87394
113_1.cdf	2	+/+	59	5 1:4	27	26352	44769	152486	34083	91639	70833	33240	10492277	68052	119218	117677	96070	2.4642e+07	8667574	938273	456643	15223189	3230	16820	198406	5557	34404	1756144	79529	14160	133718	7678	11964	17613	21730	16435	1661384	12752	12315	10375	11949621	4290	6878	282284	2446	24424	77277	314525	86673
165_1.cdf	2	+/+	40	5 2:12	28	26886	38047	115542	27903	80464	58471	33538	11306098	57054	99502	107933	78094	2.07759e+07	9286358	560874	261584	12619290	1968	10433	195931	5861	34918	1826927	77431	15650	105120	5604	8988	10362	12468	8116	645639	10682	8918	4127	13586446	2223	4071	209672	1624	26698	79174	295795	56738
188_1.cdf	2	+/+	45	5 2:12	28	25672	44821	148026	24081	93670	67420	34366	7314892	60836	107589	103330	91278	2.69688e+07	9163324	620171	337195	7505140	4019	15637	220921	7038	37966	1382279	72431	17868	115274	7034	12150	10007	17712	19466	882995	8488	9414	4873	13235727	4519	4067	370337	916	35162	89643	323017	78828
139_1.cdf	2	+/+	50	5 2:12	28	22648	31032	114314	24098	65224	53555	26772	10203309	48301	87592	89586	68502	2.24841e+07	6654356	487583	301463	14524933	1685	11828	170434	15015	32633	1674346	69398	18318	152665	7422	6463	9552	13093	6596	755598	6024	9162	3683	11996538	2511	3934	224530	689	28572	74868	261921	61489
196_1.cdf	2	+/+	53	5 2:12	28	24346	42618	143917	25958	86313	59518	35672	10321197	58952	93671	97473	88154	2.40098e+07	6039942	562431	357489	11017615	2026	14797	193615	15414	26184	1261472	49940	11408	107086	7195	10398	9399	19184	18715	798842	7224	9283	5500	10420005	3657	10293	194734	453	31173	59072	257068	65330
151_1.cdf	2	+/+	56	5 2:12	28	21956	31384	109832	24057	67103	55439	27520	7179959	53006	93498	81324	67734	2.19219e+07	7038465	523929	299471	13513863	2047	14113	174119	6219	27540	1696299	72741	19204	141044	7029	5686	8104	13775	8333	957742	7144	8240	4566	10619844	2434	4860	230807	682	26727	63132	269860	63654
198_1.cdf	2	+/+	40	5 2:6	29	24596	40642	145145	27048	87817	64975	35576	11118203	66415	104654	98138	90365	2.21428e+07	9505868	687588	277468	9015060	2174	11310	203556	5097	35814	1679240	76535	11759	65868	3807	15903	10155	16928	7266	942184	9556	7129	3704	15639461	2666	8118	226031	254	28151	80660	271458	62078
177_1.cdf	2	+/+	45	5 2:6	29	26873	35785	122493	25781	79547	57462	31001	10607252	57314	97876	107503	72460	2.08019e+07	7111119	563115	259242	7603601	2331	12465	194769	6562	27276	1501605	70219	16004	84152	4328	8120	11986	15604	16173	726439	7034	9316	5569	11496688	2237	9503	194113	278	25514	61684	266091	62923
145_1.cdf	2	+/+	50	5 2:6	29	22753	31624	111936	24902	73858	57158	30001	10633819	50554	97103	86351	70348	2.14682e+07	5481348	444417	272103	8628744	3927	8860	168654	8407	27253	1406308	56349	10799	112436	8372	6935	9274	14191	6320	892808	7141	9363	5646	9147721	4260	5336	216188	0	23325	65050	254405	60032
190_1.cdf	3	Lyp/+	40	4 1:3	30	24763	35790	133143	24109	85616	58399	34658	9827939	58918	95340	100936	77539	2.25216e+07	7630907	492439	138600	5982268	3755	6572	140546	23087	38081	1046727	54154	9949	30148	2090	13425	17146	12808	12806	1078029	10549	7623	4636	12012808	2692	18424	212412	1111	26244	85188	275390	64808
171_1.cdf	3	Lyp/+	46	4 1:3	30	30035	36723	134842	26862	88477	64882	35432	11884054	70186	103654	114394	81396	2.25097e+07	10610493	666343	168956	7423845	2967	5604	166824	26410	34947	1484874	68402	9336	36718	1856	13049	14700	11715	18047	1137831	6959	7371	6103	14398105	2600	11182	225655	603	33377	79495	318026	72911
197_1.cdf	3	Lyp/+	50	4 1:3	30	25443	40736	144106	30258	88052	65139	31093	11338328	62357	104708	114387	82645	2.24547e+07	10780638	728009	189586	8148283	3236	8519	181287	30657	32178	1530108	62880	11672	66598	4078	13554	13022	13404	10114	1378664	9779	8342	6731	14563652	3309	12615	262856	681	30582	73060	271162	71844
183_1.cdf	3	Lyp/+	53	4 1:3	30	25813	35494	132066	24384	82776	58013	34818	10183090	57551	100464	88744	77482	2.19986e+07	10340539	611065	187417	7425333	3580	8274	168092	12694	32502	1518826	79401	17838	64468	6129	8644	10547	12894	13093	1081902	6688	7356	4430	14138464	3344	6026	252841	805	26914	75013	300576	56125
182_1.cdf	3	Lyp/+	56	4 1:3	30	25756	38338	135107	24559	86267	60048	35369	11193903	57893	99640	102850	81215	2.22557e+07	9734488	720814	228578	7506565	2324	7155	193423	11085	28555	1387287	60889	14627	70873	3848	8978	10415	13042	13622	913343	7122	8433	5657	11959300	2728	5054	225312	2749	26702	61269	296490	64468
138_1.cdf	3	Lyp/+	59	4 1:3	30	25449	31325	118317	26520	72763	58096	28334	12565276	55905	98215	114977	71162	2.03864e+07	9555951	782845	206832	15228083	2649	9744	160083	10052	28779	1602212	76636	12670	36256	1562	8534	9841	11622	10760	1224435	6119	11756	6655	13866283	4738	12362	209846	808	23051	62667	332869	78716
146_1.cdf	3	Lyp/+	62	4 1:3	30	26307	33134	119894	27324	74749	58662	32035	11623468	56132	102149	105009	76349	2.34348e+07	8988120	716152	251840	7081550	3099	9725	193940	8735	26466	1403229	63626	22652	40810	3278	8971	8897	10473	11032	950123	5918	11389	5892	10048639	3663	9729	256312	4224	19942	59477	311737	72725
193_1.cdf	3	Lyp/+	65	4 1:3	30	24677	44732	157700	24797	101465	66541	38329	10023902	65096	110952	109333	97316	2.62666e+07	9434979	863332	293112	6627111	3059	11773	208836	11274	28370	1304873	66835	15791	36321	3386	10435	9619	15226	12299	1062966	9179	9693	6156	12553488	3239	6513	233733	576	26808	62789	304841	72379
156_1.cdf	3	Lyp/+	67	4 1:3	30	26290	35041	136215	27369	81533	62573	31009	10505314	58135	100084	100426	77516	2.25446e+07	8645990	694332	264453	7586600	3374	9661	177649	21659	29649	1311308	63513	24013	44428	3140	11801	9611	13872	12239	1117011	6663	10506	5615	11623482	3609	12841	202497	160	22065	69176	271445	53819
099_1.cdf	3	Lyp/+	40	4 1:4	31	28671	42845	160415	31931	100498	67885	34605	10721412	69220	111655	113164	94076	1.92384e+07	11416479	727211	260080	9786788	3644	8933	192284	26984	54451	1394990	64360	15571	61480	2894	20680	39439	19725	23998	1422587	6423	13046	6822	14276099	4664	27664	368978	2077	36782	122710	395592	59072
095_1.cdf	3	Lyp/+	46	4 1:4	31	29490	43248	163185	31718	93392	70482	35884	12054164	62816	115332	114436	91375	2.15988e+07	12466259	979959	319660	14339310	5126	10421	189663	21170	52206	1744807	82712	18648	116133	4146	14619	23080	20100	15699	1447855	11310	11192	7292	16069893	4660	12028	361760	1340	37610	114922	414518	85064
114_1.cdf	3	Lyp/+	50	4 1:4	31	28296	42164	155528	31822	96941	70863	36949	11732097	68952	121761	130729	97506	2.10727e+07	7554833	749889	313473	9960809	4401	11470	180607	5682	44127	1571824	84852	17298	102629	7276	11604	14968	19291	10779	1238496	18078	10318	7468	13082387	3880	10229	494691	1851	31937	99460	417066	65277
105_1.cdf	3	Lyp/+	53	4 1:4	31	26505	49527	165966	34747	99974	76835	39009	11948550	71841	129368	122431	111198	2.48891e+07	9553067	878373	356646	9178593	1949	14522	247433	12752	43017	1752803	84424	15486	117227	7630	9496	14653	23305	18497	1359822	15071	13673	8067	15443184	3436	6137	285893	1091	27470	96972	342821	66492
090_1.cdf	3	Lyp/+	56	4 1:4	31	27953	43373	156941	29197	89097	63443	33951	10478315	61577	107473	112352	93550	2.311e+07	9308071	838535	398734	16158765	4736	14569	244045	13354	40172	1738805	74845	14570	159939	7754	10684	15829	19330	15896	1171349	9247	12266	6044	13528043	3217	3662	300303	871	35159	89742	371849	83719
080_1.cdf	3	Lyp/+	59	4 1:4	31	24781	39568	146120	27258	81843	62265	32289	7182057	57991	96445	101165	85543	2.21039e+07	7093799	899429	356547	13667857	2846	15065	211084	9253	38654	1320948	70723	13983	55742	3771	9300	11447	22738	14672	1213674	9044	11900	7602	10125548	2936	11581	291162	0	27999	87842	328543	72268
092_1.cdf	3	Lyp/+	62	4 1:4	31	31881	47106	157569	30306	93338	71280	36925	7372163	63823	126090	131652	90568	2.22725e+07	6734800	769657	420153	8720460	4567	15866	237143	27016	56339	1263720	76113	13592	70047	6056	16157	13204	22266	19215	1054056	9898	11224	5086	13794493	3373	11343	733692	766	30763	124237	466438	66263
122_1.cdf	3	Lyp/+	65	4 1:4	31	28359	52479	178807	35933	105567	81867	40990	11276967	84093	129064	138044	102139	2.55802e+07	8940129	723835	384004	9380406	2781	15750	245201	8768	32327	1879554	86535	15316	78032	6013	9590	17079	19892	22253	1095757	12379	11768	6755	16860100	2570	15090	250175	837	27729	73913	304434	77185
081_1.cdf	3	Lyp/+	68	4 1:4	31	25183	33432	124296	24588	71917	55384	30053	9840276	55979	102179	96255	74932	2.14575e+07	8587028	713087	333194	9988726	2182	12479	188606	5647	31400	1270781	61604	2736	25439	3843	8496	12930	17376	25393	1114401	10723	11231	4698	12671588	2888	10170	272798	2148	29382	70493	346072	73276
250_1.cdf	3	Lyp/+	40	4 14:2	32	17769	25306	102706	14829	59976	46629	30538	4411800	43275	58079	49081	54882	1.64349e+07	5866826	481337	202440	6036254	2114	5875	113795	5304	19929	544150	32825	2971	63562	3492	6574	10616	8814	9702	361796	4129	4583	3108	5681595	1404	4587	145260	1047	16581	43440	179016	27567
216_1.cdf	3	Lyp/+	45	4 14:2	32	16447	21420	87805	9749	54244	40166	24464	3753392	36750	46795	39141	42501	1.63837e+07	3673632	337685	200702	4019367	1918	6205	104897	2935	16422	227656	20562	1531	24800	3240	6133	6172	12670	7659	234444	2517	3680	1974	3585931	1066	2931	95900	959	13063	31884	128421	21562
235_1.cdf	3	Lyp/+	50	4 14:2	32	10690	27076	98195	9221	54160	38972	22622	3522853	38788	43813	35172	56219	2.18169e+07	3831750	528588	238864	5580325	1542	7715	141326	10826	15736	237931	23329	519	69999	3892	7595	7458	16132	15208	274277	2722	2798	4366	4451894	2405	2181	114052	182	16946	36400	133250	28384
209_1.cdf	3	Lyp/+	53	4 14:2	32	15432	23431	80663	9478	51844	39849	23011	2578827	32218	48326	45894	44654	1.76936e+07	3548607	360506	225853	3969779	3308	8366	120427	3884	15714	140822	16771	778	56270	2083	4773	6915	12082	10748	277377	1550	5421	2255	3281631	2028	6380	90071	1250	16206	37282	134014	19224
219_1.cdf	3	Lyp/+	56	4 14:2	32	17937	26830	89567	9815	55476	42785	23719	3828242	38981	51711	47361	56800	2.16964e+07	4343864	477616	238304	4591643	4534	9608	137756	6660	22427	136457	26535	1778	72461	4474	7337	6571	14127	5535	375616	2161	5482	3679	4705900	1351	3401	203757	408	18363	50750	161267	27963
257_1.cdf	3	Lyp/+	59	4 14:2	32	21281	28623	95219	18479	55483	46956	25576	4478150	43020	72934	74128	61635	1.82908e+07	4463976	499549	277749	5452007	2725	9599	125396	6534	18762	324636	29053	4175	81217	4847	6653	10409	11515	11482	436783	3291	4169	2806	6481896	2240	2978	229014	0	16778	44833	214894	27981
207_1.cdf	3	Lyp/+	62	4 14:2	32	10749	17070	74629	10740	46661	30193	19881	693736	14618	36579	29261	41165	1.55015e+07	2965935	138155	154637	2300354	1498	6251	90176	12300	9417	92374	7539	1009	16850	1023	2546	7701	13954	11522	259516	1076	3496	1496	1580694	2883	6646	120042	346	12692	20990	116675	5671
232_1.cdf	3	Lyp/+	65	4 14:2	32	22153	36648	114463	13144	70139	56396	30507	4368490	46609	71979	65357	72760	1.77191e+07	4854924	626768	285364	3375372	1736	12848	145751	11854	23587	169212	20011	1809	82231	3161	8278	15105	18708	14639	290495	985	4991	3835	4022904	4406	6668	188052	217	21208	55519	182293	27531
210_1.cdf	3	Lyp/+	70	4 14:2	32	16256	22735	77426	11218	44890	37191	20953	3469013	28339	52456	54987	44680	1.58053e+07	3383470	381030	191705	2937165	754	7586	105141	6402	11629	145756	14629	1080	56542	3370	4102	7937	12300	5806	238347	1511	3300	2315	3649193	2336	1800	165313	289	11836	26947	130569	18957
243_1.cdf	3	Lyp/+	73	4 14:2	32	20586	25271	92201	18551	51624	44357	22720	4700692	42151	71727	74438	52151	1.90622e+07	4489604	554034	242270	7043286	3347	11553	130459	1347	17251	492270	34674	5377	97006	5241	5795	8858	10979	9073	563016	5356	6236	3545	6305142	1991	4445	214619	970	14651	38073	179553	51820
088_1.cdf	3	Lyp/+	40	4 15:2	33	31798	49964	167326	34370	93490	69544	35271	9140403	66714	112682	88787	104044	2.46773e+07	14158151	1027581	360963	15276561	3553	14241	256885	3809	55409	2550048	108871	30555	164117	8020	11083	17049	17686	23838	1028999	13376	8417	5594	19327274	3267	6363	399376	2056	35619	125365	425406	64890
074_1.cdf	3	Lyp/+	45	4 15:2	33	23589	39048	116518	25444	74885	54452	23998	8039113	54796	90794	88267	74406	2.02594e+07	10411449	763830	266016	12343692	3102	11162	160753	26970	39591	1479870	72469	20095	152333	7181	15302	17502	18740	20129	1473056	9002	10299	6812	11562245	3466	8986	256148	583	34203	91307	353628	71591
072_1.cdf	3	Lyp/+	49	4 15:2	33	22373	30257	108277	23042	59097	52484	24028	8518863	54297	86393	94855	68352	1.99285e+07	7747201	584885	282449	12454437	3100	14179	168654	10392	25003	1509890	63163	21892	137334	8189	6951	7252	13822	7374	789583	6870	9134	3300	10786414	2691	3004	207921	948	24457	55214	254176	69703
118_1.cdf	3	Lyp/+	52	4 15:2	33	28784	49966	160311	33710	114608	76937	37229	12752296	74509	133147	126640	105980	2.34757e+07	9916449	675778	370704	7208974	2875	14693	236662	10654	46252	1468625	70729	19700	129710	8982	14537	13826	21637	20529	772420	10000	10366	7736	12292903	3800	9734	291787	268	38169	98986	372428	69030
083_1.cdf	3	Lyp/+	55	4 15:2	33	30198	43803	149239	32634	84001	68320	31330	7515860	64547	108078	113561	90283	2.56583e+07	8946996	972206	415363	14596975	4211	18159	259123	29638	43810	2028966	92226	20966	226255	14736	14463	11514	19210	22540	834593	12510	8940	4923	13227180	4142	4357	326381	549	34727	98275	344466	93275
134_1.cdf	3	Lyp/+	58	4 15:2	33	30374	48114	165275	36604	100726	83681	43008	8254925	75337	130880	136716	108638	2.70512e+07	9877337	687131	450647	8341187	3554	18532	241629	18103	38931	1779670	76230	16654	184276	11958	9406	15147	17964	12118	1053233	14027	9900	5721	16545831	6122	5339	312600	1612	32095	84450	369263	91998
013_2_1.cdf	3	Lyp/+	50	4 2:2	34	24394	37373	142324	23724	87424	58049	36588	7834116	55365	99089	91821	80601	2.03718e+07	8449505	725511	350167	4231732	2399	15690	201556	17785	28237	904590	47228	16731	103314	5098	11307	22908	25037	23545	660381	8161	8141	5775	9449548	2806	6346	331072	2002	26180	62921	274314	43441
047_1.cdf	3	Lyp/+	40	4 2:9	35	23230	33436	123661	27270	71260	56933	29627	4882696	57922	90234	81088	69381	2.5782e+07	12650105	1463055	295035	13714746	5797	12990	219594	19489	74538	1613515	63957	16158	80798	3584	19006	32457	20479	16591	1297704	22103	11918	7361	13528199	3800	18526	676434	430	39783	161587	478817	72748
067_1.cdf	3	Lyp/+	46	4 2:9	35	29068	56993	196596	35206	101657	78426	41492	6374104	73118	131811	107985	108748	2.64554e+07	14799856	1988878	404121	8800164	4710	14769	248976	15481	58896	1712445	106113	19237	105775	4017	15321	18849	22760	22202	1371635	11496	13768	12127	14791453	4933	13249	581900	237	36092	135215	495169	75415
044_1.cdf	3	Lyp/+	50	4 2:9	35	27404	36099	120076	23647	74652	59679	32378	7955293	55119	95957	79843	77429	2.32453e+07	11561954	1296557	334872	8049094	3010	13964	213327	19775	37675	1154605	60520	17544	87165	4534	15377	14757	19043	18101	1155029	8211	10008	6159	12506995	2412	5781	380952	0	29018	86562	318596	50512
009_1.cdf	3	Lyp/+	53	4 2:9	35	23615	27856	106710	24006	60938	51919	24777	6520969	47897	79059	74729	63507	2.17724e+07	9525134	1001109	320683	11469702	4143	13751	167551	4145	30354	1486784	70115	19474	110548	7286	8704	7408	13209	19155	855166	12523	8130	3940	9771509	2133	5244	307296	1348	22500	67529	294717	67441
064_1.cdf	3	Lyp/+	56	4 2:9	35	23753	32926	132128	26198	74235	62839	31379	6379801	56838	102166	86142	74119	2.29116e+07	10680882	1119425	386756	9984672	2762	14245	195886	9190	31517	1784428	75655	18675	122408	6618	9651	13622	14531	18092	674601	14721	8184	5585	11114042	2415	6097	327754	579	24081	71189	335768	68176
053_1.cdf	3	Lyp/+	59	4 2:9	35	26170	35443	145061	21279	88259	66043	35944	5630571	55590	106503	78143	82812	2.91129e+07	13784172	2280442	519380	6585901	5133	18202	258658	9784	42956	1105221	71233	17767	56926	3102	16778	21140	26892	26356	1244999	15151	17578	10808	12560859	4535	21248	472909	0	36481	98653	454987	74203
030_1.cdf	3	Lyp/+	62	4 2:9	35	25154	26847	109347	23421	72685	56191	30206	6945104	52303	96441	80885	68251	2.31159e+07	8329244	1060913	306401	6077249	3621	9088	176467	24641	37149	1052926	56624	14563	43800	2664	10748	9708	15612	13809	783528	10278	9331	4853	9923036	3867	6705	354917	402	22953	84961	301692	50902
029_1.cdf	3	Lyp/+	65	4 2:9	35	28196	29575	120733	24073	71607	57738	32625	4779135	56887	93524	77247	74506	2.53337e+07	9442560	1114811	341398	7689652	4235	13105	189630	5534	32134	1139047	60567	23671	46054	4908	8365	8160	14184	20176	799982	13125	9351	4081	10907741	4461	6710	374908	1877	25265	74108	325124	58590
128_1.cdf	3	Lyp/+	40	4 3:5	36	28989	49676	164786	37359	98689	68988	36300	7412072	66662	120231	126823	105528	2.4518e+07	12436019	1106539	291194	14009179	4722	9466	254919	38931	63598	2159354	95509	17066	72140	3918	14516	24509	20129	18847	1138318	22477	14285	9689	13860202	3177	20833	543122	0	34296	142857	451676	95032
077_1.cdf	3	Lyp/+	45	4 3:5	36	25081	41434	140694	22910	78457	62389	31616	9636768	57718	100622	99502	80373	2.10278e+07	11255320	976473	273940	7534826	2807	12371	231518	22961	34263	1501914	74859	23113	88481	5334	15912	13277	17028	19601	568362	8959	8392	5990	11573536	3084	7436	276310	1283	28331	79562	319735	57101
133_1.cdf	3	Lyp/+	51	4 3:5	36	29735	56091	172896	34396	107574	78481	40410	6932422	75637	131950	118494	112511	2.6588e+07	12577219	1041950	348649	7646769	3852	15783	294230	20812	42759	2246148	108380	15367	110971	7334	10825	20311	14935	18627	916023	10773	7730	7897	20036382	4280	5025	441839	1855	31721	97367	427042	86862
076_1.cdf	3	Lyp/+	54	4 3:5	36	25284	33719	121495	25903	70966	55150	30376	6606384	58319	93573	89836	74014	2.21233e+07	9348677	911149	287596	9366291	3829	10637	192010	15440	41337	1787270	82495	24411	45447	2735	10446	10188	13093	17731	1099047	9877	9548	4093	15256240	3110	11829	482248	521	24887	91756	437643	66343
089_1.cdf	3	Lyp/+	57	4 3:5	36	32290	44570	161942	34512	96011	73633	34845	8617118	66074	112626	123330	94893	2.58938e+07	11474665	1286908	371342	9732709	5142	15328	270587	15089	39421	2404664	96105	26399	62839	3486	14313	11769	18331	20253	976439	12381	10177	5450	13306933	3332	9422	350264	9935	30264	88898	389974	85947
078_1.cdf	3	Lyp/+	59	4 3:5	36	27979	42401	126738	28746	74547	58188	30215	7834351	56026	102240	97208	75656	2.29215e+07	9604797	890413	267261	9802293	6433	9724	205511	7602	33071	1686018	71733	21827	53461	5766	11373	11361	13639	19727	964751	12637	11089	5014	14160898	1825	10727	266457	3235	25476	73219	329492	61345
161_1.cdf	3	Lyp/+	41	4 5:8	37	26870	36419	117308	25563	80007	56374	29528	10829507	57305	93722	95654	72137	2.16858e+07	10681476	578978	280265	9271566	3668	13053	198057	8273	37636	1479627	67962	17530	101879	4672	11820	15302	16236	12761	852253	9183	6887	5619	11717307	3662	4374	246873	0	32335	83904	286278	51536
168_1.cdf	3	Lyp/+	46	4 5:8	37	24165	35431	125691	25153	74249	54725	29352	8309431	53761	90706	88923	76682	2.28694e+07	7598888	524018	326247	10372075	1976	11645	189756	4434	26018	1733794	60753	12810	41310	1948	6145	13152	12786	10907	731187	5838	5507	3346	11211849	2807	8438	232023	619	20343	60136	260705	42718
178_1.cdf	3	Lyp/+	48	4 5:8	37	26552	33599	131608	26024	75592	53857	28357	10024026	57034	90971	92068	73971	2.19838e+07	6374355	439608	319289	11879223	1550	11431	191753	3061	21417	1670155	58039	12203	44627	2103	6625	10472	13190	10004	578950	6506	7259	3107	10367297	2420	6358	149639	5959	15450	48295	214668	47703
036_1.cdf	3	Lyp/+	41	4 8:11	38	20928	40057	125897	24477	78826	60157	33639	7139629	67570	96195	84855	79267	2.43061e+07	13379113	1030696	260659	5063463	1993	10048	209483	18654	37739	1497532	65901	22170	37285	3170	10913	17916	13785	12942	597423	14814	11024	4365	11708963	4130	14508	352340	1071	29263	86822	310033	44777
015_2_1.cdf	3	Lyp/+	56	4 8:11	38	29192	43712	123512	30565	85729	65878	37147	7997713	61540	121527	104540	97958	2.21432e+07	10683989	1074939	396910	8051059	3373	11535	184154	9039	36959	657709	71587	19222	62267	3256	10192	9293	13067	10573	863199	12193	11801	6886	11067065	3623	7008	314376	881	26893	83549	399343	57641
052_1.cdf	3	Lyp/+	60	4 8:11	38	24319	37883	133487	23663	74682	59947	29034	7684890	52827	89596	77475	76679	2.1001e+07	9540420	1064105	347666	4841436	2596	13444	165752	7396	31297	973508	55236	19749	48694	3716	8004	13785	14918	12475	1059140	6321	12092	7446	10529884	2849	9468	241995	869	24745	71021	294969	49197
244_1.cdf	3	Lyp/+	40	5 1:2	39	19439	29510	91328	17358	59967	48366	26273	5056088	47560	74799	56404	54479	1.85921e+07	5770899	546432	204749	4551830	1873	8975	126341	1131	28198	580050	33713	3712	54660	2747	9832	10930	11835	8714	443281	5440	5696	2938	7124159	2959	3670	278120	812	15208	67252	189179	30832
220_1.cdf	3	Lyp/+	45	5 1:2	39	16252	22968	77520	12573	47595	37191	22199	3773886	29651	55698	56171	47519	1.72314e+07	4593405	413338	243482	3690957	1231	8797	109824	27925	22691	184944	18058	1912	75237	2646	8212	9214	12125	11773	318455	1182	5764	2482	5022803	1957	973	174205	382	18204	50964	163727	25462
248_1.cdf	3	Lyp/+	50	5 1:2	39	22528	32086	122539	17309	63296	47837	29610	5752219	47525	70784	65354	68183	1.89701e+07	4784850	502143	303562	6243990	2135	9658	144965	3838	21586	353264	30459	4263	103780	4671	6760	8588	13003	15465	457483	3980	6833	5420	5326557	2428	2049	164115	1030	15355	45658	188317	41149
239_1.cdf	3	Lyp/+	53	5 1:2	39	16838	26287	108786	9530	60939	46421	25936	4436669	48348	61316	44229	63199	2.21192e+07	5398300	561077	285407	5060578	1964	9447	156636	21523	27219	200598	21324	2853	103865	5030	9580	10914	12982	15411	360772	454	6289	4502	4927463	2667	2183	339692	0	21869	63689	233194	33130
215_1.cdf	3	Lyp/+	56	5 1:2	39	18151	20368	75892	10466	49787	38568	20470	4136142	32981	59149	57147	46916	1.43124e+07	3428476	340321	182396	2911052	1681	9552	109552	5424	14565	113088	10718	1182	39810	2959	5419	11436	12233	7435	184427	521	6982	3346	3867813	2390	8548	94970	0	12758	32093	128922	19687
247_1.cdf	3	Lyp/+	59	5 1:2	39	19015	24418	89069	11820	55944	40073	23577	5014317	36737	66946	56238	49440	1.76546e+07	4129226	667019	284087	7601265	2008	10743	121433	4171	16752	246697	26614	3678	84772	2864	6680	8964	13495	6784	624403	4304	6895	5384	5461661	2300	8874	147122	731	16632	37934	192765	39771
238_1.cdf	3	Lyp/+	40	5 2:14	40	15726	29914	99564	14179	57594	44753	24176	4217791	42947	67931	40849	56703	2.09828e+07	7071512	601163	201696	5688982	1513	7317	136617	4444	24821	485616	31257	3150	72315	3279	11196	7433	11578	5642	365404	2411	4563	3017	6978890	2665	3569	161772	1640	16965	57153	171859	27192
208_1.cdf	3	Lyp/+	45	5 2:14	40	12857	18888	72974	7613	46616	32977	18082	1425196	31791	44076	40473	44413	2.16371e+07	4779843	485563	210869	2972695	3172	7349	118523	7299	18773	115964	20124	1241	70116	2204	5880	4607	11306	10731	273781	922	4147	1818	5439470	3701	2918	160772	2635	16015	42593	154145	16198
213_1.cdf	3	Lyp/+	50	5 2:14	40	14748	24383	89369	8180	55513	42222	26133	3027101	35248	48440	44090	55060	2.2552e+07	4470442	358554	215956	4270861	2216	9034	126430	6212	20207	127845	20213	1088	80028	5208	4668	6603	11728	8760	260957	664	3957	2465	4710960	2560	3344	143928	360	20517	48067	157475	23651
222_1.cdf	3	Lyp/+	53	5 2:14	40	18231	28512	98026	9903	65232	48785	28946	2312098	36714	51737	45470	58643	2.33586e+07	5728316	534547	289071	3366574	2716	12125	140113	7139	24266	189986	28176	2155	92069	5415	7506	20573	14589	10156	478982	2810	4973	3432	6089118	6622	2875	178019	4301	22355	56744	177731	32054
218_1.cdf	3	Lyp/+	56	5 2:14	40	20321	24938	94050	10201	56664	44663	25822	2378144	34146	55331	46655	54277	2.15558e+07	4504077	550597	237513	5326538	2690	9416	137083	5944	29963	187209	32023	2401	91500	4395	5161	7982	13435	3601	462034	1187	6161	4002	4841321	2685	4732	291315	1418	23427	67963	209939	37337
230_1.cdf	3	Lyp/+	40	5 2:8	41	19207	25026	88928	15647	59499	41159	22812	4218174	37831	62340	59816	52776	1.65881e+07	6145807	539420	185088	4127408	1391	9342	131703	8580	26428	294803	22800	1635	55948	2484	12219	8539	12014	6349	328063	1585	4717	2617	5360211	3747	5691	188211	167	23539	59669	182191	23637
261_1.cdf	3	Lyp/+	45	5 2:8	41	21170	28344	104622	16085	55722	43099	24437	4087888	46511	73630	62888	54133	1.74873e+07	4764523	497584	255192	4816188	4120	10259	133333	901	28690	333544	32138	3085	83006	3217	9819	11841	12919	13640	536769	3743	6920	3626	6847291	2158	4841	244597	279	16421	66466	211066	42077
224_1.cdf	3	Lyp/+	50	5 2:8	41	20879	24028	100255	12401	58395	46760	27098	3306718	40743	58732	52736	60528	2.03433e+07	3630900	479118	247867	4159479	2799	10399	134575	2436	26647	197527	27641	2581	81233	3874	7299	5925	12057	17336	420280	3677	6065	3373	4975785	2216	3308	183194	459	16152	62884	183380	30031
054_1.cdf	4	pool	53	4 1:7	42	27876	44338	139060	28637	86741	62162	34577	9291674	60511	108564	99934	90508	2.22285e+07	10781410	1264933	303157	6837935	3268	12307	200936	10020	33096	1204600	76307	21403	91531	5344	9825	13685	16019	12870	1184352	9833	9494	7504	12737365	3914	4862	262395	603	26615	76432	345659	56737
012_2_1.cdf	4	pool	45	4 14:6	43	26098	45716	150806	27210	81638	62366	29814	9371868	60146	110716	109754	91316	2.23129e+07	7068905	634466	250995	8174917	1911	10112	192830	19189	27416	1051491	51372	14072	119736	6606	10888	12954	15898	17150	556755	11188	10379	2512	11103188	2517	5732	197984	1939	23876	61901	249384	52340
032_1.cdf	4	pool	50	4 14:6	43	20623	33847	126463	20577	65421	49546	30330	7228889	51831	91385	79368	69669	2.328e+07	5758143	714625	268516	7216873	1245	12910	184691	16486	27478	1019122	50679	18137	157505	8838	11330	8365	12849	10115	631680	14225	5910	2679	11194488	2773	5628	247437	1505	29678	62271	246662	60658
040_1.cdf	4	pool	62	4 14:6	43	30145	41820	128721	25414	77485	67702	31983	8572455	70058	101293	95334	88111	2.39906e+07	7010798	682776	325243	6735360	2078	15722	197387	14515	33057	1046547	54997	16948	124070	8041	7491	12758	15564	12284	728127	11549	6475	6051	11316759	3820	4624	288885	2689	26963	75205	274776	61641
003_1.cdf	4	pool	40	4 2:2	44	22207	31152	102826	19619	64806	51829	30398	7730518	45142	77236	75264	59741	1.80909e+07	7943523	592396	228323	7532317	2729	7680	139095	6272	31313	868076	44495	19270	58364	3419	11777	11617	20400	14328	619256	9274	7245	5671	10494810	3489	9116	268160	711	17584	70499	229284	44313
049_1.cdf	4	pool	45	4 2:2	44	22982	30303	121092	21711	66133	56300	28892	6973056	50929	84452	80886	68783	2.05824e+07	9496926	862094	291525	11049031	3330	15033	172330	18110	34541	1036442	47741	16897	106283	3858	8231	14086	17027	23442	928381	11303	7646	5688	10905574	3869	9533	432495	1295	21924	78569	310592	62081
061_1.cdf	4	pool	71	4 2:9	45	25017	43997	142642	29347	82305	61893	32486	6629992	58810	114776	108307	89803	2.41399e+07	9461822	1290075	494842	10712824	2645	16030	221124	8756	25306	1317267	60335	23113	56595	3748	10546	12700	15614	20180	889297	11769	12044	6299	11187815	2606	9061	258863	2271	24602	57998	341938	72708
026_1.cdf	4	pool	57	4 3:7	46	21331	27291	90897	18291	53874	42954	25684	8084178	41144	73851	72176	50230	1.94741e+07	6171518	645738	197197	9721476	3193	7225	150629	9834	20801	776766	40243	16169	35585	2061	9001	8186	10643	12973	534649	11118	8898	2201	8835032	4352	7536	163863	2684	17327	46412	221161	49591
063_1.cdf	4	pool	46	4 8:11	47	23082	38417	136830	31625	73918	59305	29404	9848994	58030	104781	95636	79178	2.23074e+07	10767961	965176	285056	9642436	4816	12038	201547	10641	24269	1831863	65436	13899	41202	3852	9342	13445	12986	20914	660103	13307	7973	5118	11885319	1720	5874	284663	7409	22085	55889	285991	55991
006_1.cdf	4	pool	53	4 8:11	47	20826	26599	102590	20758	62492	49159	23753	7539395	43336	76105	69588	57716	2.07415e+07	7700504	821376	253819	6741363	1902	10434	159710	7634	28145	1039869	50276	14592	53793	3002	11213	9095	14924	9298	635723	11109	7688	4342	8489948	3603	10872	241581	0	17673	64892	262143	45638
042_1.cdf	4	pool	50	5 1:3	48	21883	30031	110646	24958	72533	55420	29681	5581150	49042	90885	65246	61331	2.14667e+07	8302012	921185	277979	7736133	2914	10791	177970	11695	28085	1480819	65676	21653	117828	5871	6379	14099	10630	16121	610598	8218	3657	4172	11512335	2986	1776	275479	2968	19745	66452	273836	32117
048_1.cdf	4	pool	59	5 1:3	48	26826	39001	134712	27699	78119	61803	31076	5992252	58390	102547	89242	78413	2.27556e+07	9589747	1318543	338051	13076820	4154	11648	175687	1730	35664	1072161	67101	27090	143714	6054	10881	9863	15034	14594	1423540	10705	8882	8273	11109536	3063	7642	379526	995	23387	82668	319968	85052
065_1.cdf	4	pool	61	5 1:3	48	27534	46916	158259	26446	95834	70913	39453	8099157	62824	111682	84745	96341	2.29396e+07	10995397	1261739	515452	3635672	2120	18357	239001	7797	32697	1086373	55283	13538	112093	7197	11640	17522	20069	14314	557301	8931	9339	6170	8468338	3202	7254	316271	628	25380	71715	271259	55456
018_1.cdf	4	pool	40	5 2:16	49	12453	19219	65686	10868	38157	26933	15544	3267017	26557	41013	35797	40466	1.88053e+07	4872212	408390	143464	8656431	2995	8264	113907	1853	22904	637489	40535	8382	29931	2899	4713	3887	14832	7421	359361	11859	3903	4683	7548666	1268	2641	129372	2504	20325	49586	145538	20670
022_1.cdf	4	pool	50	5 2:16	49	17339	25263	86097	17418	50717	40861	23348	4867909	44085	60904	56055	50129	2.1474e+07	4911663	622915	323201	8818631	2051	11844	143747	2711	29396	1094678	48099	7113	83600	6469	7540	4978	14906	11375	614832	8759	7419	4714	9865160	3072	5662	188000	0	18555	66996	216030	46125
252_1.cdf	5	Onset	68	4 1:1	1	19560	33035	111260	11219	56762	47326	26548	4440777	46062	60700	49953	63774	3.09469e+07	1552288	908873	273680	5053790	4300	10081	143032	9802	17370	150029	19923	2716	22309	1291	7746	8824	15054	12236	503290	1170	5227	4442	4324109	2665	6449	91583	229	13935	39482	183421	35725
106_1.cdf	5	Onset	68	4 1:5	3	22942	41071	155768	28220	56174	65826	28923	7815850	60955	122098	117047	105681	4.07077e+07	796728	676933	407392	9886984	3225	14345	212178	3920	32045	1129214	37642	7549	39101	4012	7711	15419	22166	15327	750376	9231	9078	4441	8541049	4335	7948	182993	800	11777	83047	381432	116164
174_1.cdf	5	Onset	73	4 14:4	4	21781	31906	113122	25757	77258	51935	31156	8959117	56662	90565	85750	71795	3.58175e+07	768073	517495	304976	17127970	2874	12777	165670	1404	25206	1381530	53391	8487	105214	8025	13015	10366	19688	8892	1123851	7932	8456	4872	9360668	3384	4244	147354	164	21321	59209	272053	77757
206_1.cdf	5	Onset	61	4 15:4	5	12713	15875	66033	10534	42080	34542	18243	2798945	27375	41008	37513	36552	1.39148e+07	2501687	263344	130350	4058439	1754	5928	80554	1944	12418	115346	8397	702	19635	1755	5986	6450	12629	7618	225975	945	3915	2927	3283499	2528	4392	98888	0	9875	28362	99029	17288
195_1.cdf	5	Onset	49	4 15:6	6	24779	44898	152437	27788	91225	55589	36916	10089363	63806	100031	102989	92674	3.50542e+07	1331401	578226	337916	9729863	1835	15134	205809	8020	27039	1578928	56362	11192	115964	8331	9505	11623	15563	10257	700092	11569	7237	3399	12051352	2685	4345	114525	1089	24879	64247	265785	60290
141_1.cdf	5	Onset	62	4 2:3	7	24407	27439	100722	23597	64723	50854	27700	9826634	47413	86384	88005	59499	3.60853e+07	624914	575521	273269	11827747	2716	10590	160084	8682	22813	1221962	42400	13175	44282	2584	10074	9041	13145	12634	860332	8349	8075	3499	9187616	3193	5313	108345	1133	14588	52811	266605	66453
086_1.cdf	5	Onset	71	4 2:7	9	24298	46091	149094	28529	67175	63699	33783	3727954	61892	113200	78537	95291	4.2947e+07	755676	1206485	469656	12685695	6342	18627	268366	11991	27705	1313301	51823	27946	58702	6513	12824	11713	21609	19349	1259288	9057	7587	5600	11793975	3459	8969	152557	3597	19962	70844	367992	57183
058_1.cdf	5	Onset	59	4 3:7	10	25403	47907	152661	25120	70792	67865	34823	6789110	76267	118699	83880	107124	4.19279e+07	774378	973501	346846	7094055	4326	13507	207590	9825	30689	949263	39885	11873	43349	3509	11136	22297	18941	24344	891437	19653	8026	3699	9513158	3255	8921	156663	1035	18780	81090	383549	63800
173_1.cdf	5	Onset	48	4 5:4	11	25494	34430	122340	23896	83134	56091	32443	10515181	52282	90791	95585	74365	3.5369e+07	920728	399201	281447	11936628	1949	11240	166368	6181	22394	1428331	49662	15009	54135	3695	6427	23427	25108	6688	582631	10711	9204	3962	8235123	3377	12496	104766	0	20304	53093	273401	68970
225_1.cdf	5	Onset	61	5 1:5	14	18652	21423	79987	13288	44655	36878	21735	4621730	35625	57476	55258	49173	2.89222e+07	1062936	581386	224683	6985545	3200	8559	127471	11974	16782	215771	18876	2346	82415	4688	7696	11987	13385	11842	445856	1614	6305	4214	5424960	2075	2133	80378	0	10606	37039	150888	34900
275_1.cdf	5	Onset	59	5 1:6	15	15899	33055	124997	11053	49229	42652	27031	3139774	53023	53952	40635	70560	3.58097e+07	492150	774923	368784	4998234	3802	12381	139505	8341	21880	168639	16704	1501	50479	4026	11479	17660	23666	17505	465606	2745	5011	4644	3972516	2672	4038	166297	994	14197	54390	194565	39999
023_1.cdf	5	Onset	56	5 2:16	17	20808	25928	100237	20473	55013	45112	24876	5396290	43469	69266	72282	59062	3.18667e+07	623821	445120	294198	7912839	2220	12311	122590	3852	21796	868279	37471	11978	88736	3892	6135	8627	16711	15302	617102	9420	6903	3897	7115300	2033	5858	115533	985	16602	54606	235709	47275
120_1.cdf	6	10 sec shift		4 1:5		1502	601	1381	0	364	10696	1546	577	1629	2804	2779	1027	361748	1281301	146539	60111	304279	0	2807	1042	2630	0	0	0	215	46531	1623	1218	722	0	3314	0	256	226	4493	15531	0	166	497887	768	217	483	0	2307
014_2_1.cdf	7	QC		QC_new		20386	44678	170990	26613	93844	71284	38423	7137286	68340	127594	80932	104468	2.68007e+07	10841038	1053453	394476	5077600	1294	14986	216764	12041	36737	1484433	72043	17306	115010	6152	11649	11562	23564	10814	782268	13085	8159	7163	11242636	4429	6185	343559	1160	30954	90300	362702	57261
043_1.cdf	7	QC		QC_new		24283	33603	125334	24197	71918	58433	29858	8043498	55230	96190	78023	70499	2.20341e+07	8769914	969561	290581	7659724	3309	12712	175012	10326	33810	1283971	61547	20714	90065	5443	10147	13378	16403	11514	781853	8182	7577	5604	11887207	2990	7407	280767	881	24740	75951	291313	57580
069_1.cdf	7	QC		QC_new		27399	49600	177519	31960	105244	72398	42303	8739686	77606	127673	107086	103510	2.58925e+07	10700355	1272412	439149	7671109	4569	15677	230099	11967	46381	1550680	86277	21976	123248	6079	13734	14491	23982	13856	967160	10793	11227	7752	12185914	3403	9546	361118	702	31662	111142	380589	65429
069_2.cdf	7	QC		QC_new		25334	45218	156636	34968	84550	68386	36164	7047908	63491	112978	102366	90654	2.25657e+07	10170417	1140707	394279	11760773	2561	14791	213826	11053	39965	1795590	79450	21629	120875	5402	11959	15782	22412	16366	997330	10149	11020	6612	12465819	3315	9426	329206	421	27243	88958	356743	67752
069_3.cdf	7	QC		QC_new		26131	39805	139362	31152	84047	66965	36024	7131408	63507	110518	102430	91034	2.28848e+07	10008230	1093720	353810	11589981	2370	13016	189897	11535	42806	1789200	81721	20133	113370	6059	11686	14029	20675	32786	985557	13626	11128	7364	12502952	3009	9029	328952	69	27273	92967	348084	67554
069_4.cdf	7	QC		QC_new		25062	36222	133911	30872	77951	62509	36127	7664847	59897	105056	109570	82982	2.2215e+07	9381385	937902	336396	13760313	3428	13123	181475	10303	37282	1733986	80817	19657	116527	5070	9604	13222	17688	11965	896702	10985	12250	7693	12086807	3333	7459	301394	1151	25595	83196	335597	69886
084_1.cdf	7	QC		QC_new		27902	39763	147142	30222	78713	61977	30280	10915972	60412	102935	98451	74359	2.29375e+07	9630728	926587	352471	13883456	4143	13499	204704	9786	37808	1839579	81706	17710	95059	5977	12697	11841	16485	11650	860105	9901	10113	5825	12718935	2483	7570	306683	1699	26137	84317	333575	71911
115_1.cdf	7	QC		QC_new		28222	51599	158775	35049	95540	75779	38317	11419046	69419	131408	131924	109403	2.56999e+07	10971516	984591	343138	10107607	3221	15761	238090	10947	41254	1896196	87888	24487	96502	6354	12059	15957	19442	14717	1140421	13446	11758	6626	17655316	3221	10447	348948	448	31303	93186	385569	77142
136_1_1.cdf	7	QC		QC_new		24239	35822	135837	34509	82817	61441	30550	11838482	56839	108310	126285	77758	2.34416e+07	9449640	728484	284940	15417507	2213	11309	182234	8246	32844	2298102	84742	16068	99028	4707	9528	16303	14666	17431	927245	23173	13070	7341	14711458	2777	7534	275075	607	25324	73571	321455	84008
136_2_1.cdf	7	QC		QC_new		27253	42403	148245	36034	92453	69307	31978	10202183	61132	114610	117795	92120	2.40703e+07	9992243	912888	365325	15894270	3686	12045	202969	7989	35558	2376020	84443	15644	95905	4946	10747	15738	17532	15169	1048531	24761	9385	5855	14835143	3459	9305	304250	898	28273	81514	332380	76440
136_3_1.cdf	7	QC		QC_new		28565	41638	136114	34907	84592	65759	33482	10605869	63169	113826	122796	90040	2.40275e+07	9819155	835469	366493	16081718	2628	11672	194398	9333	35624	2324889	88495	16245	95097	5552	10080	15983	17006	20849	980751	23949	11694	6979	14059145	3513	9756	299612	847	26101	77859	335089	89551
136_4_1.cdf	7	QC		QC_new		28522	36053	125149	31992	82482	64894	31550	11100002	59879	114013	120238	76126	2.35636e+07	9579648	751596	260532	15902825	2826	12639	180646	7826	35259	2184002	94877	13982	86309	6825	10806	16891	17922	14998	872432	22569	12237	6198	12877458	2328	8433	290972	670	26072	77674	339202	87025
150_1.cdf	7	QC		QC_new		26433	33725	120947	26451	80550	55917	30681	11304413	55963	95209	98462	71733	2.38541e+07	8973090	576551	305078	10132568	3114	12471	182557	9581	35445	1937778	72373	15788	91273	4668	10913	11611	13385	18852	838412	9295	8386	3822	13594714	2471	6330	272058	1510	27018	78880	302365	73952
179_1.cdf	7	QC		QC_new		30169	35825	129659	27347	87800	59051	33863	11239252	60313	100237	106123	79849	2.4332e+07	8945392	677217	297097	7429683	4457	12620	189705	8391	35670	1552841	66009	15063	74274	5032	8577	13660	12375	14621	822316	7981	8006	4440	12787443	4114	7496	267458	0	27232	79917	295400	70534
203_1_1.cdf	7	QC		QC_new		23124	43745	147482	28353	96798	60848	36639	10284714	64329	103190	110857	94040	2.53642e+07	8664496	821358	372811	7682637	3496	14159	204854	9811	33015	1611713	69464	16044	79811	6313	11910	12079	16925	15363	833469	10182	8641	4090	11161634	4306	7099	252615	445	29222	75029	285570	76489
203_2_1.cdf	7	QC		QC_new		22823	40077	135213	25688	92585	59157	36037	9845153	58976	98876	99794	82994	2.49032e+07	8568063	846930	356383	8904229	3217	14081	205116	9076	31937	1538555	71398	14916	71945	5298	9516	11319	17633	19480	789151	10841	8199	6251	13615036	4173	6445	250598	2966	27390	72670	279901	70619
203_3_1.cdf	7	QC		QC_new		19718	36351	111938	26906	75056	53738	31826	10654475	54180	85171	93691	75366	2.2881e+07	8432865	657338	297675	12170186	1616	11383	183378	10654	29203	1864736	71563	12154	63935	5260	7220	11773	17635	14855	795067	10506	7637	6048	10368248	3035	7002	242337	107	25966	62036	249914	70420
203_4_1.cdf	7	QC		QC_new		18811	32276	108849	24078	68906	50569	29856	10229454	50580	84788	88949	67953	2.28474e+07	7822803	621796	270156	11228091	2215	11477	168842	6762	25581	1674133	75884	12315	55296	4219	9763	12697	17088	13568	707727	10110	8903	6566	9854286	4239	6325	215870	0	24251	57374	238341	70353
217_1.cdf	7	QC		QC_new		17913	27721	91099	12095	56287	41921	23007	3912445	38430	56900	52047	49411	1.96581e+07	5748902	544684	226281	4559584	1852	9126	135844	6547	21380	220373	23932	1175	47342	4858	6906	8735	11579	12240	367584	2571	5544	5714	5321076	2408	5140	181484	367	16101	49775	179000	26190
249_1.cdf	7	QC		QC_new		20955	35643	117033	13952	67307	55880	28212	4786270	54413	64342	55714	67279	2.26636e+07	7460392	766964	273727	6363620	3006	14890	160671	11219	29749	363365	35981	1974	57787	4065	10891	11218	16543	13132	423073	3929	6612	4557	5948773	2861	5390	255131	665	20331	67663	217521	35454
278_1_1.cdf	7	QC		QC_new		22300	42697	136956	14509	76439	59194	34443	3989654	62148	73303	55488	90589	2.63416e+07	8264582	981908	321696	4674674	1914	14656	184234	11900	31832	327806	39522	2157	64873	3927	12822	9986	16026	14861	409868	4408	7488	4392	5959655	4628	6734	256304	663	23797	74879	226500	31683
278_2_1.cdf	7	QC		QC_new		26829	39992	130373	22058	76602	62223	32526	4543510	58798	85985	76243	80558	2.17873e+07	8026211	980733	316538	7095179	2820	12513	174647	9881	34065	491137	41194	2820	72269	6553	12107	10810	16289	22200	652109	4941	7736	5153	7175035	3787	7505	269778	1583	22905	75507	261971	44074
278_3_1.cdf	7	QC		QC_new		25686	36119	125837	20348	74601	62000	32187	4810996	50974	86998	82110	74495	2.1722e+07	8203197	864333	320866	6697575	2197	11738	160574	10155	32599	480490	39345	2610	65484	4818	12602	13231	17672	17126	636871	5642	8294	5498	7605125	4766	7945	272353	1468	21529	70883	273560	43430
278_4_1.cdf	7	QC		QC_new		23104	33916	116421	18445	72504	56343	31339	4724040	52387	84260	64354	70129	2.11973e+07	7727776	841367	281504	7193733	2840	11991	158655	9675	28976	505724	41411	2033	59565	6857	10423	10377	15726	11921	593675	4385	5946	5844	6624707	3198	6394	253511	91	22216	67430	245649	40676
001_1.cdf	7	QC		QC_old		19012	25199	101552	20845	58162	51181	23556	7914831	35231	86992	82971	59117	3.08012e+07	4196161	649273	144032	12100803	1025	4114	120735	3914	33463	442454	34837	26805	51189	1054	9364	7134	15782	2807	1999875	8301	20142	5173	9081519	2875	715	208918	251	23812	77331	287147	61848
001_2.cdf	7	QC		QC_old		20362	25852	97166	20947	60279	49146	22432	7525812	35395	81194	76419	60127	3.00555e+07	3875436	644989	126625	9124175	3455	3680	116677	5554	32466	429663	33096	24461	45634	1158	8559	7855	17471	0	1927700	4830	19134	4685	8379700	2824	714	188440	372	20432	72603	278547	60940
001_3.cdf	7	QC		QC_old		18881	23686	95081	19727	56003	47465	22932	7892489	35588	75535	75526	55128	2.90711e+07	3763289	668904	105928	12393545	2403	3968	115711	3555	31077	403545	34172	25516	46370	1997	8722	7301	18723	0	1782240	5580	16251	5889	7690043	4123	2665	186542	264	21085	70447	265701	63605
001_4.cdf	7	QC		QC_old		16908	21665	78930	17442	52874	44423	21784	8418389	33936	74210	70569	47953	2.8298e+07	3461087	574415	116119	14530149	1442	5404	104193	3320	28121	468323	38284	21461	42777	1960	8325	6834	16944	1586	1729721	5951	17029	4739	7690607	2503	505	170669	270	18618	64473	257208	65421
028_1.cdf	7	QC		QC_old		20270	27115	118138	21908	65861	54332	28391	6980170	36662	84448	73510	59907	3.21011e+07	4439535	728041	128113	8248164	1090	5456	139273	5378	36154	429745	32008	23591	57038	3455	12614	9648	18071	1558	2137231	5518	19291	4852	8516210	5400	0	243822	1021	26729	84990	280546	63416
057_1.cdf	7	QC		QC_old		25535	40906	142300	28336	77980	66020	34753	7711964	48343	114311	90196	88461	3.26946e+07	4864296	774746	168813	7042092	2256	7210	168270	3608	42871	581991	43434	20926	59344	1790	14566	18886	19058	3621	2527176	12660	18397	8681	12196488	3309	1847	270091	548	28699	100564	353540	58451
070_1_1.cdf	7	QC		QC_old		17928	26952	106112	17006	56143	42279	23576	7496180	33200	84432	74697	57181	2.90233e+07	3637197	519438	144841	11444583	1637	4091	123986	4203	27569	665037	33657	16157	30343	2866	11487	7138	15405	1835	1690042	7415	15664	3801	7728227	4657	2112	171845	1041	23416	65313	279425	55512
070_2_1.cdf	7	QC		QC_old		19642	30873	111591	20672	58069	45770	23914	7703610	36514	81287	72032	59941	2.96064e+07	4101723	655730	110312	10946172	1549	4426	139310	4329	31857	748313	42812	19861	37620	1475	10884	9337	13430	4261	2027826	7971	16025	5577	8717645	3631	881	206568	325	24532	70240	293374	54064
070_3_1.cdf	7	QC		QC_old		20059	24622	99051	17716	56221	47947	24574	9285691	40370	80841	85586	59458	2.8943e+07	4102085	586501	97907	12753912	1203	7194	124756	2789	30033	667837	45873	18902	42055	3435	10477	10167	16921	4115	1820300	7102	17733	4538	9838918	2895	825	200970	2434	22370	67995	315490	65627
070_4_1.cdf	7	QC		QC_old		18215	27994	96099	19534	59588	50371	23028	9251375	36830	84708	77763	56815	2.90389e+07	4132191	542214	122864	12832301	1100	5921	124233	3518	30550	765035	46577	18978	39835	2024	10209	8699	19117	11827	1986134	9662	20873	4985	9277710	3874	2364	215389	445	24450	68600	303195	66085
100_1.cdf	7	QC		QC_old		26805	35883	129634	32508	81545	64188	31091	11796938	51043	106987	110851	91372	3.2631e+07	5217217	766874	140946	18142634	3193	6602	164972	6504	47024	983670	53014	19598	56087	3775	14718	12779	19376	1740	2891646	10891	24983	5528	11231676	3142	1148	276307	927	28478	106831	385369	87734
127_1.cdf	7	QC		QC_old		28686	45700	143338	36589	106647	76543	36925	11787242	57777	124789	124426	97329	3.46615e+07	5798032	787594	141902	14588347	2702	6922	187029	7591	48754	1124356	60429	17855	62040	2394	13694	14997	25884	1258	3085399	21970	26856	10117	12822981	5459	370	318098	282	35410	113674	423859	88660
137_1_1.cdf	7	QC		QC_old		24781	26565	109779	27195	69703	63358	26992	12207790	41787	113633	114323	67710	3.29198e+07	4880337	515969	93912	13309876	3866	5641	125950	1975	35257	1173282	52967	22382	57237	1528	9988	10261	16178	2662	2741317	9038	24770	6761	11999526	3506	1195	230033	1580	29007	84694	366106	88107
137_2_1.cdf	7	QC		QC_old		21855	28445	108968	26776	67661	52242	26748	11084072	38240	93174	101943	64357	3.14108e+07	4112419	449755	116370	15927748	1532	7133	132167	6404	36079	1009476	60570	20184	45489	4371	9646	9258	18765	4491	2443370	10353	21915	7527	9954331	4338	787	190013	0	25486	79329	327743	78253
137_3_1.cdf	7	QC		QC_old		20574	25877	96375	23964	68509	51323	27328	11343494	38314	86197	104581	62322	3.0846e+07	4268356	421690	118825	17326267	1813	3780	122883	3806	29363	975550	64400	16452	41682	1566	8154	8572	18902	1171	2275274	8915	21991	7161	10752444	4384	987	198179	1064	27742	68307	302873	77911
137_4_1.cdf	7	QC		QC_old		16560	23024	92867	22479	60472	46135	23392	10519766	37454	82385	90423	58112	2.99774e+07	3962109	436479	108009	15747351	1764	2805	116278	2106	27679	990022	66666	15416	37128	3160	8999	8118	18248	5963	2194863	8327	19112	7285	9245515	3572	1563	183250	526	23581	62066	287659	70752
166_1.cdf	7	QC		QC_old		27763	34762	130797	25333	88161	60094	34874	10493864	45706	101503	101949	79395	3.37308e+07	4551186	539089	146260	9398864	1924	7997	155418	3686	39795	828984	46799	17195	43765	3528	12050	8617	21906	879	2332653	6043	20445	4249	10765474	4034	337	216439	2635	30351	93439	340442	75667
194_1.cdf	7	QC		QC_old		24690	37406	147262	26502	98998	57960	38092	10148629	46754	109591	104314	92766	3.54317e+07	4373827	713754	151965	9438891	2904	8321	169350	5026	38870	771377	45265	14804	44821	2132	14414	11109	22581	2717	2441446	16536	22419	5192	9381203	4158	0	213225	923	34083	91249	325841	73833
204_1_2.cdf	7	QC		QC_old		3845	14018	39243	2942	25502	16715	11602	1662558	10016	27367	21977	24034	2.31262e+07	1105907	153110	71342	3115876	652	2562	47392	818	5662	10046	2844	573	2647	437	1379	6046	17174	17873	342418	389	5498	2131	2475963	5539	1496	54945	257	9240	12579	81913	13305
204_2_1.cdf	7	QC		QC_old		5865	13319	46584	5090	32537	24994	15262	2224691	20587	31233	30023	27215	2.55409e+07	1732530	163341	69080	3170065	538	1787	56798	3302	8700	15078	5691	1027	3454	3292	1678	4832	20236	966	527620	1251	7135	4442	2588133	4397	2253	79671	829	13396	21670	113961	18869
204_3_1.cdf	7	QC		QC_old		5796	13012	50263	7188	32114	26020	13189	2781787	15678	35262	36542	26493	2.3878e+07	1829753	139598	54827	4550784	844	2135	61814	2241	9002	14267	7246	769	3422	190	2178	5477	23808	8490	673015	509	8384	6126	3127058	4012	1564	73545	382	13454	19675	124306	20685
204_4_1.cdf	7	QC		QC_old		3994	14739	52774	7675	32743	29232	13200	2772112	16269	34229	35696	30590	2.35756e+07	1886641	93857	58019	5469397	268	1951	62226	2919	7453	15921	7295	1526	3808	0	950	5698	23417	2940	712993	1334	7511	4591	2909909	4423	1245	74493	1645	12709	16954	121173	20907
234_1.cdf	7	QC		QC_old		19333	23841	81873	13711	44411	42059	21399	5686054	29674	65008	60883	56538	2.7404e+07	3067289	519779	115025	9148597	2589	5451	100953	2955	28417	131233	19378	5904	35587	1106	7397	9082	16002	7673	1239199	2670	15161	3036	6112065	3185	350	153384	1756	16444	64137	216721	45612
265_1.cdf	7	QC		QC_old		17068	32097	126101	12518	61627	53226	29117	4073473	37684	63598	54251	71869	3.23981e+07	3430630	701883	141965	4900873	1933	6028	134669	3085	29464	74410	16707	3245	21352	2085	10733	10438	19168	3005	1104168	1462	15777	3933	4563993	3401	974	179174	1179	21044	67899	216968	38152
[truncated: 46 more columns]
